# Supplementary material for: cis-Dichlorido(dimethyl sulfoxide-κS)(N,N,N′,N′-tetra­methyl­guanidine-κN′′)platinum(II)
Source: Acta Crystallogr Sect E Struct Rep Online. 2013 Jan 19;69(Pt 2):m117–8. doi: 10.1107/S160053681300130X (PMC3569208; doi:10.1107/S160053681300130X)
Supplement: Supplementary file 1 [file e-69-0m117-sup1.cif]

##############################################################################
#                                                                            #
# This CIF contains the data in a paper accepted for publication in          #
# Acta Crystallographica Section E. It conforms to the requirements of       #
# Notes for Authors for Acta Crystallographica Section E, and has been       #
# peer reviewed under the auspices of the IUCr Commission on Journals.       #
#                                                                            #
# Full details of the Crystallographic Information File format               #
# are given in the paper "The Crystallographic Information File (CIF):       #
# a New Standard Archive File for Crystallography" by S. R. Hall, F. H.      #
# Allen and I. D. Brown [Acta Cryst. (1991), A47, 655-685].                  #
#                                                                            #
# The current version of the core CIF dictionary is obtainable from          #
# ftp://ftp.iucr.org/pub/cif_core.dic.                                       #
#                                                                            #
# Software is freely available for graphical display of the structure(s)     #
# in this CIF. For information consult the CIF software page                 #
# http://www.iucr.org/resources/cif/software.                                #
#                                                                            #
# This file may be used for bona fide research purposes within the           #
# scientific community so long as proper attribution is given to the journal # 
# article from which it was obtained.                                        #
#                                                                            #
##############################################################################
data_I
_audit_creation_method     SHELXL-97
_chemical_name_systematic
;
<i>cis</i>-Dichlorido(dimethyl
sulfoxide-\k<i>S</i>)(<i>N</i>,<i>N</i>,<i>N</i>',<i>N</i>'-
tetramethylguanidine)platinum(II)
;
_chemical_name_common     ?
_chemical_formula_moiety     'C7 H19 Cl2 N3 O Pt S'
_chemical_formula_sum     'C7 H19 Cl2 N3 O Pt S'
_chemical_formula_iupac     '[Pt Cl2 (C5 H13 N3) (C2 H6 O S)]'
_chemical_formula_weight     459.30
_chemical_melting_point     ?
_symmetry_cell_setting     monoclinic
_symmetry_space_group_name_H-M     'C c'
_symmetry_space_group_name_Hall     'C -2yc'
loop_
    _symmetry_equiv_pos_as_xyz
    'x, y, z'
    'x, -y, z+1/2'
    'x+1/2, y+1/2, z'
    'x+1/2, -y+1/2, z+1/2'
_cell_length_a     10.1577(5)
_cell_length_b     19.1711(8)
_cell_length_c     8.6536(3)
_cell_angle_alpha     90.00
_cell_angle_beta     119.304(2)
_cell_angle_gamma     90.00
_cell_volume     1469.51(11)
_cell_formula_units_Z     4
_cell_measurement_reflns_used     6239
_cell_measurement_theta_min     1.00
_cell_measurement_theta_max     27.48
_cell_measurement_temperature     120(2)
_exptl_crystal_description     block
_exptl_crystal_colour     'pale yellow'
_exptl_crystal_size_max     0.24
_exptl_crystal_size_mid     0.13
_exptl_crystal_size_min     0.12
_exptl_crystal_density_diffrn     2.076
_exptl_crystal_density_meas     ?
_exptl_crystal_density_method     'not measured'
_exptl_crystal_F_000     872
_exptl_absorpt_coefficient_mu     10.036
_exptl_absorpt_correction_type     multi-scan
_exptl_absorpt_process_details     '(DENZO/SCALEPACK; Otwinowski & Minor, 1997)'
_exptl_absorpt_correction_T_min     0.1514
_exptl_absorpt_correction_T_max     0.2994
_exptl_special_details
;
;
_diffrn_ambient_temperature     120(2)
_diffrn_radiation_type     MoK\a
_diffrn_radiation_wavelength     0.71073
_diffrn_radiation_source     'fine-focus sealed tube'
_diffrn_radiation_monochromator     'horizontally mounted graphite crystal'
_diffrn_measurement_device_type     'Nonius KappaCCD'
_diffrn_measurement_device     '95mm CCD camera on \k-goniostat'
_diffrn_measurement_method     '\f scans and \w scans with \k offset'
_diffrn_detector_area_resol_mean     9
_diffrn_reflns_number     12560
_diffrn_reflns_av_R_equivalents     0.0412
_diffrn_reflns_av_sigmaI/netI     0.0478
_diffrn_reflns_theta_min     3.44
_diffrn_reflns_theta_max     27.50
_diffrn_reflns_theta_full     27.50
_diffrn_measured_fraction_theta_max     0.996
_diffrn_measured_fraction_theta_full     0.996
_diffrn_reflns_limit_h_min     -13
_diffrn_reflns_limit_h_max     13
_diffrn_reflns_limit_k_min     -24
_diffrn_reflns_limit_k_max     24
_diffrn_reflns_limit_l_min     -11
_diffrn_reflns_limit_l_max     11
_diffrn_standards_number     ?
_diffrn_standards_interval_count     ?
_diffrn_standards_interval_time     ?
_diffrn_standards_decay_%     ?
_refine_special_details
;
 Refinement of F^2^ against ALL reflections.  The weighted R-factor wR and
 goodness of fit S are based on F^2^, conventional R-factors R are based
 on F, with F set to zero for negative F^2^. The threshold expression of
 F^2^ > 2sigma(F^2^) is used only for calculating R-factors(gt) etc. and is
 not relevant to the choice of reflections for refinement.  R-factors based
 on F^2^ are statistically about twice as large as those based on F, and R-
 factors based on ALL data will be even larger.
;
_reflns_number_total     3280
_reflns_number_gt     3044
_reflns_threshold_expression     I>2sigma(I)
_refine_ls_structure_factor_coef     Fsqd
_refine_ls_matrix_type     full
_refine_ls_R_factor_all     0.0268
_refine_ls_R_factor_gt     0.0225
_refine_ls_wR_factor_gt     0.0439
_refine_ls_wR_factor_ref     0.0452
_refine_ls_goodness_of_fit_ref     1.026
_refine_ls_restrained_S_all     1.026
_refine_ls_number_reflns     3280
_refine_ls_number_parameters     142
_refine_ls_number_restraints     2
_refine_ls_hydrogen_treatment     constr
_refine_ls_weighting_scheme     calc
_refine_ls_weighting_details
                 'calc w=1/[\s^2^(Fo^2^)+(0.0000P)^2^] where P=(Fo^2^+2Fc^2^)/3'
_atom_sites_solution_hydrogens     mixed
_atom_sites_solution_primary     direct
_atom_sites_solution_secondary     difmap
_refine_ls_shift/su_max     0.002
_refine_ls_shift/su_mean     0.000
_refine_diff_density_max     1.486
_refine_diff_density_min     -1.635
_refine_ls_extinction_method     none
_refine_ls_extinction_coef     ?
_refine_ls_abs_structure_details     'Flack (1983), 1598 Friedel pairs'
_refine_ls_abs_structure_Flack     0.008(6)
loop_
    _atom_type_symbol
    _atom_type_description
    _atom_type_scat_dispersion_real
    _atom_type_scat_dispersion_imag
    _atom_type_scat_source
    'C' 'C' 0.0033 0.0016
                         'International Tables Vol C Tables 4.2.6.8 and 6.1.1.4'
    'H' 'H' 0.0000 0.0000
                         'International Tables Vol C Tables 4.2.6.8 and 6.1.1.4'
    'N' 'N' 0.0061 0.0033
                         'International Tables Vol C Tables 4.2.6.8 and 6.1.1.4'
    'O' 'O' 0.0106 0.0060
                         'International Tables Vol C Tables 4.2.6.8 and 6.1.1.4'
    'S' 'S' 0.1246 0.1234
                         'International Tables Vol C Tables 4.2.6.8 and 6.1.1.4'
    'Cl' 'Cl' 0.1484 0.1585
                         'International Tables Vol C Tables 4.2.6.8 and 6.1.1.4'
    'Pt' 'Pt' -1.7033 8.3905
                         'International Tables Vol C Tables 4.2.6.8 and 6.1.1.4'
_computing_data_collection     'COLLECT (Nonius, 1998)'
_computing_cell_refinement     'DENZO/SCALEPACK (Otwinowski & Minor, 1997)'
_computing_data_reduction     'DENZO/SCALEPACK (Otwinowski & Minor, 1997)'
_computing_structure_solution     'SHELXS97 (Sheldrick, 2008)'
_computing_structure_refinement     'SHELXL97 (Sheldrick, 2008)'
_computing_molecular_graphics     'DIAMOND (Brandenburg, 2007)'
_computing_publication_material     'SHELXL97 (Sheldrick, 2008)'
loop_
    _atom_site_type_symbol
    _atom_site_label
    _atom_site_fract_x
    _atom_site_fract_y
    _atom_site_fract_z
    _atom_site_U_iso_or_equiv
    _atom_site_adp_type
    _atom_site_calc_flag
    _atom_site_refinement_flags
    _atom_site_occupancy
    _atom_site_symmetry_multiplicity
    _atom_site_disorder_assembly
    _atom_site_disorder_group
    Pt Pt1 0.96648(6) 0.110788(7) 1.03671(6) 0.01299(6) Uani d . 1 1 . .
    Cl Cl1 1.20421(15) 0.15985(7) 1.14273(16) 0.0221(3) Uani d . 1 1 . .
    Cl Cl2 0.9945(3) 0.11372(8) 1.3201(3) 0.0229(6) Uani d . 1 1 . .
    S S1 0.9352(2) 0.10943(7) 0.7678(3) 0.0133(5) Uani d . 1 1 . .
    O O1 0.7956(4) 0.07948(18) 0.6268(4) 0.0197(7) Uani d . 1 1 . .
    N N1 0.7691(5) 0.0608(2) 0.9550(5) 0.0172(9) Uani d . 1 1 . .
    H H1N 0.7766 0.0172 0.9792 0.026 Uiso d R 1 1 . .
    N N2 0.5880(5) 0.1425(2) 0.7857(6) 0.0201(9) Uani d . 1 1 . .
    N N3 0.5363(5) 0.0249(2) 0.7283(5) 0.0170(9) Uani d . 1 1 . .
    C C1 0.6341(6) 0.0760(3) 0.8237(6) 0.0162(10) Uani d . 1 1 . .
    C C2 0.6478(7) 0.1974(3) 0.9182(7) 0.0281(12) Uani d . 1 1 . .
    H H2A 0.6875 0.1769 1.0365 0.042 Uiso calc R 1 1 . .
    H H2B 0.5671 0.2305 0.8972 0.042 Uiso calc R 1 1 . .
    H H2C 0.7291 0.2218 0.9105 0.042 Uiso calc R 1 1 . .
    C C3 0.4915(7) 0.1652(3) 0.6032(7) 0.0329(13) Uani d . 1 1 . .
    H H3A 0.4858 0.1281 0.5220 0.049 Uiso calc R 1 1 . .
    H H3B 0.5340 0.2074 0.5807 0.049 Uiso calc R 1 1 . .
    H H3C 0.3901 0.1752 0.5843 0.049 Uiso calc R 1 1 . .
    C C4 0.5856(6) -0.0446(2) 0.7127(6) 0.0201(11) Uani d . 1 1 . .
    H H4A 0.6924 -0.0432 0.7446 0.030 Uiso calc R 1 1 . .
    H H4B 0.5253 -0.0610 0.5904 0.030 Uiso calc R 1 1 . .
    H H4C 0.5723 -0.0764 0.7926 0.030 Uiso calc R 1 1 . .
    C C5 0.3737(6) 0.0318(3) 0.6638(8) 0.0300(13) Uani d . 1 1 . .
    H H5A 0.3546 0.0749 0.7105 0.045 Uiso calc R 1 1 . .
    H H5B 0.3384 -0.0082 0.7039 0.045 Uiso calc R 1 1 . .
    H H5C 0.3197 0.0334 0.5340 0.045 Uiso calc R 1 1 . .
    C C6 0.9526(7) 0.1948(3) 0.7012(7) 0.0250(12) Uani d . 1 1 . .
    H H6A 0.9526 0.1926 0.5880 0.038 Uiso calc R 1 1 . .
    H H6B 1.0473 0.2157 0.7914 0.038 Uiso calc R 1 1 . .
    H H6C 0.8674 0.2234 0.6872 0.038 Uiso calc R 1 1 . .
    C C7 1.0888(6) 0.0668(3) 0.7656(6) 0.0189(11) Uani d . 1 1 . .
    H H7A 1.0886 0.0174 0.7943 0.028 Uiso calc R 1 1 . .
    H H7B 1.1836 0.0884 0.8537 0.028 Uiso calc R 1 1 . .
    H H7C 1.0791 0.0711 0.6477 0.028 Uiso calc R 1 1 . .
loop_
    _atom_site_aniso_label
    _atom_site_aniso_U_11
    _atom_site_aniso_U_22
    _atom_site_aniso_U_33
    _atom_site_aniso_U_12
    _atom_site_aniso_U_13
    _atom_site_aniso_U_23
    Pt1 0.01236(9) 0.01404(8) 0.01011(8) -0.00112(17) 0.00359(6) -0.00035(14)
    Cl1 0.0163(6) 0.0239(6) 0.0214(6) -0.0052(5) 0.0056(5) -0.0047(5)
    Cl2 0.0297(13) 0.0281(12) 0.0108(10) -0.0039(8) 0.0099(9) -0.0004(6)
    S1 0.0130(10) 0.0138(10) 0.0105(9) 0.0002(6) 0.0037(8) 0.0016(6)
    O1 0.018(2) 0.0257(19) 0.0129(17) 0.0000(15) 0.0058(15) -0.0009(14)
    N1 0.021(2) 0.016(2) 0.013(2) -0.0045(17) 0.0072(18) 0.0003(16)
    N2 0.016(2) 0.018(2) 0.022(2) 0.0048(18) 0.0057(19) 0.0029(18)
    N3 0.010(2) 0.019(2) 0.020(2) -0.0008(17) 0.0053(18) -0.0029(17)
    C1 0.013(3) 0.022(3) 0.016(2) -0.001(2) 0.009(2) 0.002(2)
    C2 0.027(3) 0.021(3) 0.030(3) 0.005(2) 0.008(3) -0.002(2)
    C3 0.026(3) 0.029(3) 0.026(3) 0.002(3) -0.001(3) 0.006(2)
    C4 0.019(3) 0.019(3) 0.017(2) 0.000(2) 0.006(2) -0.006(2)
    C5 0.014(3) 0.032(3) 0.044(4) -0.003(2) 0.014(3) -0.010(3)
    C6 0.029(3) 0.021(3) 0.021(3) 0.001(2) 0.009(2) 0.005(2)
    C7 0.016(3) 0.019(3) 0.017(2) 0.004(2) 0.004(2) -0.002(2)
_geom_special_details
;
 All esds (except the esd in the dihedral angle between two l.s. planes)
 are estimated using the full covariance matrix.  The cell esds are taken
 into account individually in the estimation of esds in distances, angles
 and torsion angles; correlations between esds in cell parameters are only
 used when they are defined by crystal symmetry.  An approximate (isotropic)
 treatment of cell esds is used for estimating esds involving l.s. planes.
;
loop_
    _geom_bond_atom_site_label_1
    _geom_bond_atom_site_label_2
    _geom_bond_site_symmetry_2
    _geom_bond_distance
    _geom_bond_publ_flag
    Pt1 N1 . 2.013(4) ?
    Pt1 S1 . 2.189(2) ?
    Pt1 Cl1 . 2.3214(13) ?
    Pt1 Cl2 . 2.327(2) ?
    S1 O1 . 1.462(4) ?
    S1 C7 . 1.769(5) ?
    S1 C6 . 1.773(5) ?
    N1 C1 . 1.316(6) ?
    N1 H1N . 0.8556 ?
    N2 C1 . 1.342(7) ?
    N2 C2 . 1.452(7) ?
    N2 C3 . 1.459(7) ?
    N3 C1 . 1.352(6) ?
    N3 C4 . 1.451(6) ?
    N3 C5 . 1.467(6) ?
    C2 H2A . 0.9800 ?
    C2 H2B . 0.9800 ?
    C2 H2C . 0.9800 ?
    C3 H3A . 0.9800 ?
    C3 H3B . 0.9800 ?
    C3 H3C . 0.9800 ?
    C4 H4A . 0.9800 ?
    C4 H4B . 0.9800 ?
    C4 H4C . 0.9800 ?
    C5 H5A . 0.9800 ?
    C5 H5B . 0.9800 ?
    C5 H5C . 0.9800 ?
    C6 H6A . 0.9800 ?
    C6 H6B . 0.9800 ?
    C6 H6C . 0.9800 ?
    C7 H7A . 0.9800 ?
    C7 H7B . 0.9800 ?
    C7 H7C . 0.9800 ?
loop_
    _geom_angle_atom_site_label_1
    _geom_angle_atom_site_label_2
    _geom_angle_atom_site_label_3
    _geom_angle_site_symmetry_1
    _geom_angle_site_symmetry_3
    _geom_angle
    _geom_angle_publ_flag
    N1 Pt1 S1 . . 91.13(12) ?
    N1 Pt1 Cl1 . . 175.21(12) ?
    S1 Pt1 Cl1 . . 90.38(7) ?
    N1 Pt1 Cl2 . . 88.20(12) ?
    S1 Pt1 Cl2 . . 178.66(11) ?
    Cl1 Pt1 Cl2 . . 90.38(7) ?
    O1 S1 C7 . . 108.1(2) ?
    O1 S1 C6 . . 107.6(3) ?
    C7 S1 C6 . . 101.2(3) ?
    O1 S1 Pt1 . . 117.94(19) ?
    C7 S1 Pt1 . . 110.29(19) ?
    C6 S1 Pt1 . . 110.4(2) ?
    C1 N1 Pt1 . . 129.5(3) ?
    C1 N1 H1N . . 111.0 ?
    Pt1 N1 H1N . . 115.1 ?
    C1 N2 C2 . . 122.2(4) ?
    C1 N2 C3 . . 121.1(4) ?
    C2 N2 C3 . . 116.1(4) ?
    C1 N3 C4 . . 122.5(4) ?
    C1 N3 C5 . . 121.4(4) ?
    C4 N3 C5 . . 115.0(4) ?
    N1 C1 N2 . . 120.9(5) ?
    N1 C1 N3 . . 120.7(4) ?
    N2 C1 N3 . . 118.4(4) ?
    N2 C2 H2A . . 109.5 ?
    N2 C2 H2B . . 109.5 ?
    H2A C2 H2B . . 109.5 ?
    N2 C2 H2C . . 109.5 ?
    H2A C2 H2C . . 109.5 ?
    H2B C2 H2C . . 109.5 ?
    N2 C3 H3A . . 109.5 ?
    N2 C3 H3B . . 109.5 ?
    H3A C3 H3B . . 109.5 ?
    N2 C3 H3C . . 109.5 ?
    H3A C3 H3C . . 109.5 ?
    H3B C3 H3C . . 109.5 ?
    N3 C4 H4A . . 109.5 ?
    N3 C4 H4B . . 109.5 ?
    H4A C4 H4B . . 109.5 ?
    N3 C4 H4C . . 109.5 ?
    H4A C4 H4C . . 109.5 ?
    H4B C4 H4C . . 109.5 ?
    N3 C5 H5A . . 109.5 ?
    N3 C5 H5B . . 109.5 ?
    H5A C5 H5B . . 109.5 ?
    N3 C5 H5C . . 109.5 ?
    H5A C5 H5C . . 109.5 ?
    H5B C5 H5C . . 109.5 ?
    S1 C6 H6A . . 109.5 ?
    S1 C6 H6B . . 109.5 ?
    H6A C6 H6B . . 109.5 ?
    S1 C6 H6C . . 109.5 ?
    H6A C6 H6C . . 109.5 ?
    H6B C6 H6C . . 109.5 ?
    S1 C7 H7A . . 109.5 ?
    S1 C7 H7B . . 109.5 ?
    H7A C7 H7B . . 109.5 ?
    S1 C7 H7C . . 109.5 ?
    H7A C7 H7C . . 109.5 ?
    H7B C7 H7C . . 109.5 ?
loop_
    _geom_hbond_atom_site_label_D
    _geom_hbond_atom_site_label_H
    _geom_hbond_atom_site_label_A
    _geom_hbond_site_symmetry_A
    _geom_hbond_distance_DH
    _geom_hbond_distance_HA
    _geom_hbond_distance_DA
    _geom_hbond_angle_DHA
    N1 H1N O1 2 0.86 2.21 3.021(5) 159.2
data_global
_journal_date_recd_electronic     2012-12-17
_journal_date_accepted     2013-01-13
_journal_name_full     'Acta Crystallographica, Section E'
_journal_year     2013
_journal_volume     69
_journal_issue      2
_journal_page_first     m117
_journal_page_last     m118
_journal_paper_category     QM
_journal_paper_doi     10.1107/S160053681300130X
_journal_coeditor_code     HG5281
_publ_contact_author_name     'Irina A. Golenya'
_publ_contact_author_address
;
Kiev National Taras Shevchenko University,
Department of Chemistry,
Volodymyrska Str. 64,
01601 Kiev, Ukraine
;
_publ_contact_author_email     igolenya@ua.fm
_publ_contact_author_fax      380442393393
_publ_contact_author_phone      380442393393
_publ_section_title
;\
<i>cis</i>-Dichlorido(dimethyl
sulfoxide-\k<i>S</i>)(<i>N</i>,<i>N</i>,<i>N</i>',<i>N</i>'-\
tetramethylguanidine-\k<i>N</i>'')platinum(II)
;
loop_
    _publ_author_name
    _publ_author_footnote
    _publ_author_address
    'Eliseev, Ivan I.' .
;
Department of Chemistry, St Petersburg State University, 198504 Petrodvorets,
Russian Federation
;
    'Bokach, Nadezhda A.' .
;
Department of Chemistry, St Petersburg State University, 198504 Petrodvorets,
Russian Federation
;
    'Haukka, Matti' .
;
University of Joensuu, Department of Chemistry, PO Box
111, FI-80101 Joensuu, Finland
;
    'Golenya, Irina A.' .
;
Kiev National Taras Shevchenko University,
Department of Chemistry,
Volodymyrska Str. 64,
01601 Kiev, Ukraine
;
