# Supplementary material for: cis-Dichlorido(dimethyl sulfoxide-κS)(N,N,N′,N′-tetra­methyl­guanidine-κN′′)platinum(II)
Source: Acta Crystallogr Sect E Struct Rep Online. 2013 Jan 19;69(Pt 2):m117–8. doi: 10.1107/S160053681300130X (PMC3569208; doi:10.1107/S160053681300130X)
Supplement: Supplementary file 2 [file e-69-0m117-Isup2.hkl]

# 
# h,k,l, Fc-squared, Fo-squared, sigma(Fo-squared) and status flag 
# 
data_I
_shelx_title ' ir_3ds in Cc (SIR97, yellow block)' 
_shelx_refln_list_code          4 
_shelx_F_calc_maximum      401.81 
_exptl_crystal_F_000       872.00 
_reflns_d_resolution_high  0.7697 
 
loop_ 
 _symmetry_equiv_pos_as_xyz 
 'x, y, z' 
 'x, -y, z+1/2' 
 'x+1/2, y+1/2, z' 
 'x+1/2, -y+1/2, z+1/2' 
 
_cell_length_a    10.1577 
_cell_length_b    19.1711 
_cell_length_c     8.6536 
_cell_angle_alpha  90.000 
_cell_angle_beta  119.304 
_cell_angle_gamma  90.000 
 
_shelx_F_squared_multiplier     1.000 
 
loop_ 
 _refln_index_h 
 _refln_index_k 
 _refln_index_l 
 _refln_F_squared_calc 
 _refln_F_squared_meas 
 _refln_F_squared_sigma 
 _refln_observed_status 
   8   2 -11    11754.32    10874.44    914.77 o 
   5   3 -11    12434.58    10343.67   1487.37 o 
   7   3 -11     9697.28     9002.21    935.18 o 
   6   4 -11     1591.84     1332.20    388.20 o 
   2   0 -10     7650.11     7489.18    665.45 o 
   4   0 -10    12999.18    12818.03    970.20 o 
   8   0 -10     6523.15     5859.58    845.44 o 
  10   0 -10     6330.32     6280.92    837.62 o 
   1   1 -10     8486.36     7855.58    575.79 o 
   3   1 -10     7105.42     6522.49    735.00 o 
   5   1 -10     6830.82     6391.79    676.09 o 
   7   1 -10     3739.07     3524.76    438.21 o 
   9   1 -10     6279.62     5971.85    465.99 o 
   2   2 -10      430.65      210.41    156.76 o 
   4   2 -10      200.87      214.94    256.77 o 
   6   2 -10      415.46      374.59    202.64 o 
   8   2 -10      184.73      133.32    121.02 o 
  10   2 -10      291.65      259.72    216.63 o 
   1   3 -10     4772.28     4412.68    370.35 o 
   3   3 -10     1428.86     1332.78    333.77 o 
   5   3 -10     3424.39     3176.93    443.63 o 
   7   3 -10     1630.46     1816.07    350.56 o 
   9   3 -10     3174.99     3098.75    364.75 o 
   2   4 -10     8865.83     9571.02    814.46 o 
   4   4 -10    10337.57     9631.98    964.27 o 
   6   4 -10     8268.81     7732.10    822.71 o 
   8   4 -10     6128.39     6129.95    795.07 o 
  10   4 -10     5512.54     5341.85    501.19 o 
   3   5 -10     9631.20     8478.42    575.15 o 
   5   5 -10     7438.87     6771.74    676.52 o 
   7   5 -10     6916.35     6325.64    760.04 o 
   9   5 -10     5294.11     4170.73    706.77 o 
   2   6 -10     3738.72     3363.31    409.46 o 
   4   6 -10     1901.58     1561.18    340.43 o 
   6   6 -10     3375.90     3080.83    508.04 o 
   8   6 -10     1751.81     1004.36    412.37 o 
  10   6 -10     1870.15     2215.56    561.60 o 
   3   7 -10      129.33       12.97    179.19 o 
   5   7 -10      702.74      957.18    340.00 o 
   7   7 -10      148.97      358.53    342.75 o 
   9   7 -10      517.01      859.62    445.23 o 
   4   8 -10     4891.31     4717.42    643.96 o 
   6   8 -10     4620.41     5455.89    676.81 o 
   8   8 -10     3987.38     3630.84    538.73 o 
   3   9 -10     9124.12     8759.04    915.35 o 
   5   9 -10     6494.77     5648.98    765.83 o 
   7   9 -10    10337.82    10266.52    927.50 o 
   4  10 -10     3948.43     3350.91    613.42 o 
   6  10 -10     5202.93     4423.16    780.45 o 
   8  10 -10     3487.06     2219.76    539.60 o 
   5  11 -10      255.52     -195.26    477.94 o 
   7  11 -10      457.45      352.88    498.78 o 
  -1   1  -9     3469.41     3539.90    272.48 o 
   1   1  -9     3637.37     3901.73    229.41 o 
   3   1  -9     5926.72     5716.56    259.72 o 
   5   1  -9     6064.21     5706.71    261.63 o 
   7   1  -9     4603.64     4418.68    291.35 o 
   9   1  -9     8834.53     9393.97    540.13 o 
  11   1  -9     4946.98     4926.01    701.20 o 
   0   2  -9    10929.73    12100.13    592.44 o 
   2   2  -9     6998.52     7215.79    410.66 o 
   4   2  -9    19297.57    19819.59   1234.94 o 
   6   2  -9    13000.60    11597.55    491.41 o 
   8   2  -9    17972.90    18625.40    909.98 o 
  10   2  -9    10593.52    10914.69    860.23 o 
  -1   3  -9     6509.76     6155.46    406.39 o 
   1   3  -9     4830.45     4465.77    207.92 o 
   3   3  -9     9971.89    10418.33    452.53 o 
   5   3  -9    10119.82    10089.90    651.45 o 
   7   3  -9     8082.60     7807.13    342.79 o 
   9   3  -9    14250.34    15766.23    774.85 o 
  11   3  -9    10334.86    10844.39    883.53 o 
   0   4  -9       32.49       19.91    175.01 o 
   2   4  -9     1820.99     1848.44    227.83 o 
   4   4  -9     1446.55     1290.87    206.11 o 
   6   4  -9     2270.90     2156.35    250.00 o 
   8   4  -9     1486.77     1320.44    241.00 o 
  10   4  -9     1666.11     1812.83    293.33 o 
  -1   5  -9      371.55      231.20    206.25 o 
   1   5  -9     2126.13     2389.97    262.43 o 
   3   5  -9      927.93      947.31    174.01 o 
   5   5  -9     2272.51     2203.68    212.49 o 
   7   5  -9     1697.82     1962.36    353.10 o 
   9   5  -9     1191.71     1549.68    490.53 o 
  11   5  -9      969.09      841.91    312.11 o 
   0   6  -9     6824.41     7189.70    486.14 o 
   2   6  -9     6242.09     6382.48    457.31 o 
   4   6  -9     6403.44     5464.43    449.91 o 
   6   6  -9     8129.77     7840.38    592.93 o 
   8   6  -9    12052.97    14241.56    892.19 o 
  10   6  -9    10053.44    10836.60    604.18 o 
   1   7  -9     7943.18     8791.47    619.07 o 
   3   7  -9    11105.01    11485.59    740.89 o 
   5   7  -9    13473.48    14308.15    890.60 o 
   7   7  -9    13599.48    14294.11   1212.65 o 
   9   7  -9    10275.72    10603.99    694.48 o 
  11   7  -9    12336.98    13406.16    817.69 o 
   0   8  -9     2091.02     1920.52    247.31 o 
   2   8  -9     5920.54     5880.33    451.16 o 
   4   8  -9     2568.41     2183.14    390.95 o 
   6   8  -9     6547.24     6810.11    533.80 o 
   8   8  -9     4424.97     5500.18    643.52 o 
  10   8  -9     8914.90     9264.40    566.55 o 
   1   9  -9      155.31      183.59    240.34 o 
   3   9  -9      489.16      308.66    232.17 o 
   5   9  -9      316.51      391.38    384.58 o 
   7   9  -9      187.46      306.56    270.96 o 
   9   9  -9       37.45      -71.93    257.37 o 
   2  10  -9     4283.13     4424.48    403.85 o 
   4  10  -9     2566.03     2430.65    413.24 o 
   6  10  -9     5459.18     4831.04    642.07 o 
   8  10  -9     3118.57     3040.01    599.38 o 
  10  10  -9     4070.70     4593.82    572.45 o 
   1  11  -9     9334.74     7744.67    745.70 o 
   5  11  -9     7793.88     8037.07    878.73 o 
   7  11  -9    15120.03    13927.91   1449.88 o 
   9  11  -9     9900.30     9773.40    793.49 o 
   2  12  -9     8909.81     9285.47   1038.67 o 
   4  12  -9     6764.96     5780.55    704.17 o 
   6  12  -9     9707.95     9062.71   1117.98 o 
   8  12  -9     7038.14     6630.47    980.62 o 
   3  13  -9      495.16      164.86    393.84 o 
   5  13  -9     1503.13      914.33    636.43 o 
   7  13  -9     1656.09     2291.84    602.85 o 
   4  14  -9      235.83       69.33    295.27 o 
   6  14  -9     1542.76     1510.52    551.03 o 
  -2   0  -8    11028.61    11053.09    852.96 o 
   0   0  -8    24025.58    25156.59    983.43 o 
   2   0  -8    25494.93    26830.94   1288.48 o 
   4   0  -8    33993.07    34210.41   2544.99 o 
   6   0  -8    27336.98    25771.00   1603.82 o 
   8   0  -8    43015.73    42920.69   2428.32 o 
  10   0  -8    14099.58    13275.80   1062.52 o 
  12   0  -8    14709.39    13761.60   1262.87 o 
  -3   1  -8     6137.32     6327.68    399.04 o 
  -1   1  -8    14544.93    15094.06    597.29 o 
   1   1  -8    14557.79    14804.82    474.33 o 
   3   1  -8    23147.27    22598.24    731.20 o 
   5   1  -8    19117.79    18386.61    704.38 o 
   7   1  -8    21511.68    21315.60    827.23 o 
   9   1  -8    13048.71    13660.31    554.67 o 
  11   1  -8     7388.73     7349.49    489.43 o 
  -2   2  -8     1212.49     1209.84    166.45 o 
   0   2  -8      197.66      309.76     86.77 o 
   2   2  -8     1992.26     2081.89     91.78 o 
   4   2  -8      968.74      992.52    214.07 o 
   6   2  -8     1623.95     1591.06    102.21 o 
   8   2  -8     1681.24     1482.39    137.38 o 
  10   2  -8     1007.15      968.65    170.91 o 
  12   2  -8      283.44      450.20    321.80 o 
  -3   3  -8     2366.13     2391.66    251.45 o 
  -1   3  -8     5233.97     5591.09    346.48 o 
   1   3  -8     3666.56     3726.19    156.90 o 
   3   3  -8    12486.31    12858.21    578.10 o 
   5   3  -8     7973.38     8112.49    439.52 o 
   7   3  -8     8624.73     8935.79    475.43 o 
   9   3  -8     5734.79     5446.06    251.37 o 
  11   3  -8     4889.86     4207.60    370.74 o 
  -2   4  -8    10744.81    11709.12    519.89 o 
   0   4  -8    22621.41    24014.85    746.75 o 
   2   4  -8    24525.44    24859.17    882.59 o 
   4   4  -8    30951.89    32233.67   1547.18 o 
   6   4  -8    25791.12    26938.50   1425.34 o 
   8   4  -8    29846.95    31196.05   1280.96 o 
  10   4  -8    13279.86    13565.27    550.32 o 
  12   4  -8    11289.08    11174.38    658.44 o 
  -3   5  -8    10669.47    10439.90    591.33 o 
  -1   5  -8    14399.69    14829.71    635.93 o 
   1   5  -8    23520.09    24292.44    854.37 o 
   3   5  -8    25179.60    25780.14   1031.61 o 
   5   5  -8    32615.64    33982.69   1762.26 o 
   7   5  -8    30061.21    30885.23   1118.74 o 
   9   5  -8    21606.41    21928.61    859.03 o 
  11   5  -8    14602.89    15135.29   1015.54 o 
  -2   6  -8     5417.71     5998.52    590.31 o 
   0   6  -8     3874.83     3848.18    255.22 o 
   2   6  -8    13101.40    12700.50    574.65 o 
   4   6  -8     6116.28     5782.53    421.14 o 
   6   6  -8    11485.42    11888.80    627.88 o 
   8   6  -8     6229.83     6212.51    340.39 o 
  10   6  -8     4838.23     4875.27    328.31 o 
  12   6  -8     1795.51     1242.61    413.08 o 
  -1   7  -8      538.89      646.25    125.66 o 
   1   7  -8      488.52      447.42    115.78 o 
   3   7  -8     1916.85     1944.98    258.38 o 
   5   7  -8     1572.27     1674.01    256.40 o 
   7   7  -8      885.90      662.08    504.71 o 
   9   7  -8      454.32      572.67    153.14 o 
  11   7  -8     1300.79     1367.53    492.70 o 
  -2   8  -8     7538.00     7523.66    596.35 o 
   0   8  -8    11791.07    11511.05    534.20 o 
   2   8  -8    14362.04    14524.25    668.13 o 
   4   8  -8    17677.77    17980.93   1026.19 o 
   6   8  -8    18847.52    19190.32   1173.87 o 
   8   8  -8    12991.67    13264.63    545.35 o 
  10   8  -8    13444.62    13619.99    669.72 o 
  -1   9  -8    10403.19    10888.91    608.75 o 
   1   9  -8    25286.24    25842.46   1488.31 o 
   3   9  -8    23396.36    24353.25    985.87 o 
   5   9  -8    30761.84    30420.19   1722.28 o 
   7   9  -8    21805.41    21917.30    946.53 o 
   9   9  -8    19238.48    20767.77    867.54 o 
  11   9  -8    14175.67    15273.46    946.65 o 
  -2  10  -8     7477.74     7171.66    699.70 o 
   0  10  -8     9193.75     8908.74    664.31 o 
   2  10  -8    16333.59    16768.12    822.47 o 
   4  10  -8    12145.54    12013.24    791.39 o 
   6  10  -8    20386.61    20596.24   1191.85 o 
   8  10  -8     9045.22     9042.48    483.27 o 
  10  10  -8    10496.32    10546.16    686.69 o 
  -1  11  -8      572.62      841.30    233.12 o 
   1  11  -8      974.46     1160.76    225.54 o 
   3  11  -8     1041.14     1053.45    159.23 o 
   5  11  -8      773.11      502.44    218.78 o 
   7  11  -8      817.36      537.77    199.61 o 
   9  11  -8      510.12      383.20    188.67 o 
   0  12  -8     3051.15     2767.84    374.06 o 
   2  12  -8     5109.11     4498.26    344.86 o 
   4  12  -8     5293.77     3893.78    440.31 o 
   6  12  -8     6957.29     7032.19    589.60 o 
   8  12  -8     2068.78     2003.07    179.11 o 
  10  12  -8     5799.84     5899.19    481.58 o 
   1  13  -8    15692.60    14941.48   1031.37 o 
   3  13  -8    15756.42    14635.82   1022.06 o 
   5  13  -8    19052.96    18931.29   1320.20 o 
   7  13  -8    14902.51    14070.41    819.70 o 
   9  13  -8    14158.51    13928.62    905.21 o 
   0  14  -8    10478.16     9987.32   1121.31 o 
   2  14  -8    15080.77    15723.86   1663.23 o 
   4  14  -8    20181.47    19504.74   1257.91 o 
   6  14  -8    17626.61    16534.67   1306.08 o 
   8  14  -8    11312.82    10376.03    857.45 o 
   1  15  -8     4937.26     4334.00    752.22 o 
   3  15  -8     6225.80     4818.30    591.85 o 
   5  15  -8     5478.76     5169.45    769.45 o 
   7  15  -8     5509.33     4186.68    468.72 o 
   2  16  -8      703.25     1009.14    461.15 o 
   4  16  -8      316.85      451.74    389.21 o 
   6  16  -8      798.85      186.61    399.92 o 
   3  17  -8     7762.03     7352.01   1109.88 o 
   5  17  -8     8550.02     9704.35   1200.49 o 
  -3   1  -7     7414.39     7486.50    427.41 o 
  -1   1  -7    21028.22    21713.37    647.83 o 
   1   1  -7     9882.35    10014.04    287.18 o 
   3   1  -7    20076.11    19886.13    583.23 o 
   5   1  -7    10553.41    10779.73    458.75 o 
   7   1  -7    12830.35    13402.98    496.35 o 
   9   1  -7     4873.44     4857.18    213.70 o 
  11   1  -7     4423.54     4081.49    246.04 o 
  -4   2  -7    20918.70    20797.08    924.02 o 
  -2   2  -7    32571.76    33617.80   1130.65 o 
   0   2  -7    39570.98    40905.30   1080.72 o 
   2   2  -7    43617.73    45036.16   1155.98 o 
   4   2  -7    42355.53    41695.92   1330.83 o 
   6   2  -7    19069.99    19226.62    660.42 o 
   8   2  -7    20776.96    20916.45    571.38 o 
  10   2  -7    10422.04    10342.78    385.25 o 
  12   2  -7     9443.63     9026.04    515.08 o 
  -3   3  -7    18108.50    18022.80    765.17 o 
  -1   3  -7    32591.35    33291.01    916.17 o 
   1   3  -7    30551.38    32340.58    898.94 o 
   3   3  -7    27542.46    27685.54    991.88 o 
   5   3  -7    24003.99    23160.62    792.42 o 
   7   3  -7    18738.27    18490.82    533.09 o 
   9   3  -7     8921.19     9235.46    303.32 o 
  11   3  -7     6702.57     6357.30    488.06 o 
  -4   4  -7     2341.16     2076.92    252.60 o 
  -2   4  -7     4987.16     4725.22    213.73 o 
   0   4  -7     4663.20     5127.94    268.05 o 
   2   4  -7     4938.41     5102.55    210.78 o 
   4   4  -7     3879.48     4152.55    256.61 o 
   6   4  -7     1998.38     1869.24    126.31 o 
   8   4  -7     2540.76     2478.59    131.24 o 
  10   4  -7     2883.37     2479.65    201.76 o 
  12   4  -7      192.22      208.93    308.70 o 
  -3   5  -7     2196.20     2079.75    200.03 o 
  -1   5  -7     5725.35     5907.42    220.62 o 
   1   5  -7     1545.67     1622.13    190.26 o 
   3   5  -7     5958.85     6247.07    288.89 o 
   5   5  -7     1910.91     2134.36    256.77 o 
   7   5  -7     4143.73     4255.32    174.77 o 
   9   5  -7      931.39      851.87    130.88 o 
  11   5  -7     1540.52     1488.27    188.09 o 
  -4   6  -7    15856.21    15298.83    752.12 o 
  -2   6  -7    21564.79    21975.17    752.11 o 
   0   6  -7    28372.66    29321.29    830.67 o 
   2   6  -7    27010.78    27613.52   1108.96 o 
   4   6  -7    27491.92    27699.25   1371.85 o 
   6   6  -7    18748.05    18940.20    596.24 o 
   8   6  -7    11612.90    12096.42    396.16 o 
  10   6  -7     7130.42     7151.66    323.73 o 
  12   6  -7     4692.75     5158.68    606.82 o 
  -3   7  -7    28637.35    30268.03   1163.89 o 
  -1   7  -7    28947.77    30016.16    956.00 o 
   1   7  -7    43765.61    46263.91   1490.04 o 
   3   7  -7    26733.50    27646.18   1033.96 o 
   5   7  -7    31927.96    31758.70   1531.51 o 
   7   7  -7    15142.08    15358.35    601.24 o 
   9   7  -7    12746.87    13225.20    467.10 o 
  11   7  -7     7401.14     7633.45    599.96 o 
  -4   8  -7     7532.16     7582.74    450.88 o 
  -2   8  -7    11430.35    11731.63    451.88 o 
   0   8  -7    13624.45    13200.37    534.26 o 
   2   8  -7    12358.50    12214.48    551.27 o 
   4   8  -7    12143.77    12017.79    755.91 o 
   6   8  -7    12886.29    12086.65    834.68 o 
   8   8  -7     4169.58     4136.77    219.47 o 
  10   8  -7     6063.61     5623.88    320.93 o 
  12   8  -7     1325.13      774.41    524.05 o 
  -3   9  -7       23.96      -87.64    170.61 o 
  -1   9  -7       43.81       -3.36     76.40 o 
   1   9  -7       65.88     -161.94    211.38 o 
   3   9  -7      683.22      660.58    118.14 o 
   5   9  -7       45.88      307.99    163.86 o 
   7   9  -7      277.93      269.16    148.24 o 
   9   9  -7      214.04      126.02    121.52 o 
  11   9  -7       70.82     -102.20    209.77 o 
  -2  10  -7     8434.15     7597.12    362.60 o 
   0  10  -7    12079.55    12305.00    566.96 o 
   2  10  -7    12336.25    12479.38    559.15 o 
   4  10  -7     8438.54     8692.02    575.11 o 
   6  10  -7     9379.63     9554.42    453.93 o 
   8  10  -7     4124.63     4096.94    271.27 o 
  10  10  -7     3944.87     3810.49    322.57 o 
  -3  11  -7    24261.59    24793.99   1696.82 o 
  -1  11  -7    18232.28    18043.23    658.08 o 
   1  11  -7    33123.87    32690.68   1760.47 o 
   3  11  -7    23865.74    23910.33   1005.45 o 
   5  11  -7    28409.63    28803.05   1196.73 o 
   7  11  -7    11618.32    11465.13    428.79 o 
   9  11  -7    12898.07    13153.55    693.01 o 
  11  11  -7     5577.40     5293.05    668.04 o 
  -2  12  -7    16867.99    16938.07   1096.97 o 
   0  12  -7    20006.60    20016.56    959.92 o 
   2  12  -7    17096.86    17614.79    878.03 o 
   4  12  -7    14071.34    14252.38    904.88 o 
   6  12  -7    16985.12    16309.08   1201.07 o 
   8  12  -7     7096.44     7242.29    377.50 o 
  10  12  -7     5579.98     5427.58    509.44 o 
  -1  13  -7     2609.66     2337.37    305.29 o 
   1  13  -7     2765.10     2716.40    319.03 o 
   3  13  -7     3469.44     3497.78    238.50 o 
   5  13  -7     2047.07     2202.69    304.89 o 
   7  13  -7     1631.41     1831.81    198.86 o 
   9  13  -7      711.86     1069.79    262.43 o 
  -2  14  -7     1116.19     1408.34    451.01 o 
   0  14  -7     2001.46     1129.85    267.57 o 
   2  14  -7     4299.19     4117.04    311.44 o 
   4  14  -7     1539.65     1806.30    328.66 o 
   6  14  -7     2802.20     2624.61    147.27 o 
   8  14  -7     1043.78      577.64    303.54 o 
  10  14  -7     1224.28      800.33    318.43 o 
  -1  15  -7    11444.64    10454.98   1250.71 o 
   1  15  -7    16691.03    16841.86   1072.00 o 
   3  15  -7    13701.53    12932.30    905.13 o 
   5  15  -7    11200.06    10930.03    635.75 o 
   7  15  -7     7090.30     7071.09    498.94 o 
   9  15  -7     7281.08     7019.60    606.57 o 
   0  16  -7    17401.17    18578.60   1624.29 o 
   2  16  -7    19191.27    19243.69   1833.30 o 
   4  16  -7    16469.32    17725.06   1799.57 o 
   6  16  -7    12129.06    11487.83    689.91 o 
   8  16  -7     9572.99    10272.64    743.63 o 
   1  17  -7     5108.39     5656.21    860.05 o 
   3  17  -7     9303.71     9258.25    990.61 o 
   5  17  -7     3422.20     3419.88    449.41 o 
   7  17  -7     5106.95     5418.26    605.93 o 
   2  18  -7      191.15     -246.21    412.80 o 
   4  18  -7       55.07      705.18    420.18 o 
   6  18  -7       58.67      -97.05    353.02 o 
   3  19  -7     6294.79     6806.62    787.39 o 
   5  19  -7     2842.90     2432.25    475.46 o 
  -6   0  -6    17636.15    17034.88   1406.83 o 
  -4   0  -6    17047.57    16797.22   1005.62 o 
  -2   0  -6    26789.99    27969.25   1406.94 o 
   0   0  -6    14554.15    14701.43    518.80 o 
   2   0  -6    38791.24    40377.55   1380.47 o 
   4   0  -6    23323.36    23259.40   1003.05 o 
   6   0  -6    15015.62    15089.51    542.10 o 
   8   0  -6    15664.63    16120.73    578.96 o 
  10   0  -6    10999.57    10326.58    481.76 o 
  12   0  -6    14218.92    15189.76    834.01 o 
  -5   1  -6    14548.70    13833.47    655.06 o 
  -3   1  -6    16702.58    16888.44    635.80 o 
  -1   1  -6    13187.31    13805.33    363.84 o 
   1   1  -6     9359.98     9182.56    557.30 o 
   3   1  -6    18208.36    17615.18    636.09 o 
   5   1  -6     4855.11     4694.54    173.29 o 
   7   1  -6    16146.42    16317.64    373.76 o 
   9   1  -6     7787.17     7985.38    258.74 o 
  11   1  -6     7584.60     7186.47    310.46 o 
  13   1  -6     5379.55     4653.79    505.50 o 
  -6   2  -6      183.78       59.99    182.39 o 
  -4   2  -6      377.01      293.86    129.45 o 
  -2   2  -6      442.32      598.66    102.59 o 
   0   2  -6      805.30      930.99     66.01 o 
   2   2  -6     1937.39     1927.36     89.63 o 
   4   2  -6     1397.46     1439.20    124.23 o 
   6   2  -6     1645.24     1571.56    108.24 o 
   8   2  -6      221.56      110.80     81.80 o 
  10   2  -6      537.31      478.40     97.83 o 
  12   2  -6      270.60      108.79    218.47 o 
  -5   3  -6     5747.66     5512.36    374.67 o 
  -3   3  -6     2833.74     2902.60    183.69 o 
  -1   3  -6    13586.56    13670.53    374.10 o 
   1   3  -6     5690.06     5729.07    168.60 o 
   3   3  -6    11571.25    12418.87    504.17 o 
   5   3  -6     2080.12     1964.30    121.71 o 
   7   3  -6     6182.07     6560.70    202.45 o 
   9   3  -6     1894.21     1859.71    105.60 o 
  11   3  -6     4296.60     4400.88    225.63 o 
  13   3  -6      822.61      603.13    533.08 o 
  -6   4  -6    15779.45    16574.02   1010.16 o 
  -4   4  -6    17350.59    18467.68    648.93 o 
  -2   4  -6    22579.71    22916.00    684.46 o 
   0   4  -6    13666.53    13704.63    380.35 o 
   2   4  -6    15205.75    15715.06    587.32 o 
   4   4  -6    17012.87    18001.11    787.14 o 
   6   4  -6    14400.71    14222.33    392.71 o 
   8   4  -6    13345.42    14069.91    369.68 o 
  10   4  -6    11262.56    11397.16    405.61 o 
  12   4  -6    10141.77    10152.67    631.16 o 
  -5   5  -6    13247.54    13161.76    723.58 o 
  -3   5  -6    18061.90    18203.28    629.69 o 
  -1   5  -6    12038.43    12359.67    363.76 o 
   1   5  -6    22658.71    23011.24    681.12 o 
   3   5  -6    18266.56    18642.94    650.42 o 
   5   5  -6    11594.26    11959.81    330.59 o 
   7   5  -6    12318.54    12428.43    416.46 o 
   9   5  -6    12353.78    12279.73    397.97 o 
  11   5  -6     7331.42     6766.62    327.36 o 
  -4   6  -6     7568.18     7057.16    381.80 o 
  -2   6  -6     4646.69     4744.10    185.77 o 
   0   6  -6     5336.66     5452.91    178.58 o 
   4   6  -6     6088.72     6112.54    562.54 o 
   8   6  -6     4391.62     4699.92    182.13 o 
  10   6  -6     4695.89     4759.94    246.22 o 
  12   6  -6     1981.32     1528.01    277.35 o 
  -5   7  -6      751.86      865.46    246.32 o 
  -3   7  -6      168.66       67.69    119.53 o 
  -1   7  -6     3361.80     3408.47    151.38 o 
   1   7  -6       97.08       68.35     72.83 o 
   3   7  -6     1221.32     1092.50    116.40 o 
   5   7  -6       41.98       85.04     70.48 o 
   7   7  -6     1151.25     1174.48    102.05 o 
   9   7  -6      240.92      376.35    101.59 o 
  11   7  -6      844.32      522.09    254.84 o 
  -4   8  -6     9695.55     9226.13    471.07 o 
  -2   8  -6     9499.06     9662.79    386.32 o 
   0   8  -6    13681.21    13571.08    379.75 o 
   2   8  -6     6405.43     6469.53    309.87 o 
   4   8  -6    10250.22     9864.93    430.92 o 
   6   8  -6     9294.17     9155.83    378.69 o 
   8   8  -6     5408.87     5685.82    227.51 o 
  10   8  -6     5887.17     5728.89    296.53 o 
  12   8  -6     4268.10     3940.23    384.52 o 
  -5   9  -6    12473.94    10947.16    745.38 o 
  -3   9  -6    16769.98    16624.82    688.25 o 
  -1   9  -6    15542.40    16042.22    586.74 o 
   1   9  -6    21738.08    22263.90    873.45 o 
   3   9  -6     8432.02     8511.33    350.27 o 
   5   9  -6    20557.74    20597.32    611.73 o 
   7   9  -6     7567.97     7872.64    280.44 o 
   9   9  -6    16306.96    17916.42    669.15 o 
  11   9  -6     8076.47     7609.04    552.21 o 
  -4  10  -6    12974.91    12097.42    685.41 o 
  -2  10  -6     9614.28     9766.68    371.77 o 
   0  10  -6    14265.66    14920.23    530.45 o 
   2  10  -6     9281.56     9463.19    365.60 o 
   4  10  -6     9006.34     9080.25    439.50 o 
   6  10  -6     9136.30     9442.63    346.46 o 
   8  10  -6     8192.14     8816.38    353.60 o 
  10  10  -6     7075.35     7128.71    444.70 o 
  12  10  -6     4059.17     4184.63    795.50 o 
  -3  11  -6      753.14      455.75    168.67 o 
  -1  11  -6      564.23      666.95    170.70 o 
   1  11  -6     1073.60      783.78    139.04 o 
   3  11  -6     1258.74     1220.54    102.31 o 
   5  11  -6      550.74      561.33     74.96 o 
   7  11  -6      410.32      391.71    119.52 o 
   9  11  -6      610.01      242.21    121.42 o 
  11  11  -6      409.15      773.72    316.68 o 
  -4  12  -6     4556.25     3903.79    339.20 o 
  -2  12  -6     2710.28     2266.22    189.61 o 
   0  12  -6     6870.76     6546.17    298.20 o 
   2  12  -6     4986.38     4852.50    276.47 o 
   4  12  -6     2890.87     3090.69    240.91 o 
   6  12  -6     2859.31     2701.30    201.20 o 
   8  12  -6     2008.48     1893.87    174.92 o 
  10  12  -6     2207.25     2083.01    412.86 o 
  -3  13  -6    14435.79    13749.49    728.39 o 
  -1  13  -6    12442.96    12210.13    554.18 o 
   1  13  -6    11910.93    12024.59    404.62 o 
   3  13  -6     5681.57     6063.49    292.53 o 
   5  13  -6    18459.12    18976.67    661.81 o 
   7  13  -6     5801.99     6381.06    282.34 o 
   9  13  -6     9849.01    10270.50    674.93 o 
  11  13  -6     6204.65     6464.72    537.88 o 
  -2  14  -6     9942.66     9440.00    597.63 o 
   0  14  -6    15321.37    15407.72    604.84 o 
   2  14  -6    11396.39    10674.07    359.55 o 
   4  14  -6     8310.60     8308.16    296.83 o 
   6  14  -6     8693.87     8704.98    398.17 o 
   8  14  -6     8682.17     8922.08    509.22 o 
  10  14  -6     7603.41     8183.39    610.91 o 
  -3  15  -6     2996.56     2509.36    385.74 o 
  -1  15  -6     5067.57     4732.20    392.11 o 
   1  15  -6     1347.09     1315.30    133.20 o 
   3  15  -6     3082.77     3070.72    175.00 o 
   5  15  -6     2017.24     1978.82    189.29 o 
   7  15  -6     4123.19     3962.07    355.99 o 
   9  15  -6     1822.56     2036.65    322.64 o 
  -2  16  -6      748.25      422.32    351.29 o 
   0  16  -6      273.39      239.49    170.60 o 
   2  16  -6      633.06      689.08     85.29 o 
   4  16  -6      322.98      312.41    108.48 o 
   6  16  -6      635.54      522.39    179.11 o 
   8  16  -6      654.09      494.10    263.51 o 
  -1  17  -6     4434.04     3878.68    364.41 o 
   1  17  -6     6043.31     5987.96    451.44 o 
   3  17  -6     5805.05     5643.85    481.58 o 
   5  17  -6     5418.15     5040.73    383.56 o 
   7  17  -6     3549.81     3145.59    331.81 o 
   9  17  -6     2379.96     2068.83    384.00 o 
   0  18  -6     7222.85     7058.65    576.41 o 
   2  18  -6     7439.34     7329.44    615.69 o 
   4  18  -6     5743.08     5809.38    456.75 o 
   6  18  -6     6708.30     6879.48    468.76 o 
   8  18  -6     7565.53     6567.69    564.97 o 
   1  19  -6     3206.28     2982.72    325.31 o 
   3  19  -6     6797.86     6790.82    530.16 o 
   5  19  -6     3786.84     3417.60    371.21 o 
   7  19  -6     5136.73     4805.98    444.92 o 
   2  20  -6      384.61      237.77    235.19 o 
   4  20  -6      170.79       81.88    372.56 o 
   6  20  -6      621.11      403.15    250.05 o 
   3  21  -6     2174.67     1405.95    304.74 o 
  -7   1  -5     3447.30     2887.55    293.54 o 
  -5   1  -5     4844.65     5097.89    253.86 o 
  -3   1  -5     4441.52     4500.15    171.35 o 
  -1   1  -5     8433.24     8287.02    231.38 o 
   1   1  -5    10567.67    10895.26    289.43 o 
   3   1  -5    17752.13    17041.61    581.39 o 
   5   1  -5    12680.34    12216.18    332.59 o 
   7   1  -5    19505.45    19517.63    469.41 o 
   9   1  -5     9366.83     9608.16    294.64 o 
  11   1  -5    13298.69    13729.31    621.30 o 
  13   1  -5     4259.91     3821.34    429.99 o 
  -6   2  -5    11754.73    11798.30    574.22 o 
  -4   2  -5     8414.46     8623.72    364.43 o 
  -2   2  -5    26251.68    26500.30    690.39 o 
   0   2  -5    20954.66    21449.75    496.60 o 
   2   2  -5    34357.38    33755.85    878.42 o 
   4   2  -5    23084.16    20800.55   1291.08 o 
   6   2  -5    62147.02    62265.54   1427.77 o 
   8   2  -5    30396.32    31780.71    675.99 o 
  10   2  -5    23850.56    23315.25    682.51 o 
  12   2  -5    17036.15    16770.90    798.05 o 
  -7   3  -5     5377.70     4664.26    462.18 o 
  -5   3  -5     8423.78     8460.25    382.22 o 
  -3   3  -5    12878.41    13671.51    421.51 o 
  -1   3  -5    14205.88    14342.20    354.87 o 
   1   3  -5    25448.39    26147.55    645.95 o 
   3   3  -5    33979.86    33423.12   1473.07 o 
   5   3  -5    30952.66    30537.04    699.27 o 
   7   3  -5    32640.36    33398.46    774.17 o 
   9   3  -5    19774.04    20145.12    531.96 o 
  11   3  -5    17954.18    18773.43    685.20 o 
  13   3  -5    12383.31    11133.24   1435.98 o 
  -6   4  -5      481.27      600.01    165.96 o 
  -4   4  -5     2569.29     2614.84    171.93 o 
  -2   4  -5      451.40      511.73     86.66 o 
   0   4  -5     8600.02     8707.39    250.90 o 
   2   4  -5      811.75      818.95     75.06 o 
   4   4  -5     6949.64     7171.87    319.47 o 
   6   4  -5    10115.02    10136.03    260.78 o 
   8   4  -5     6742.79     6729.18    194.71 o 
  10   4  -5     2910.75     2893.52    174.79 o 
  12   4  -5     3899.26     3760.76    290.45 o 
  -7   5  -5     1357.38      904.18    274.46 o 
  -5   5  -5     2474.60     2119.46    298.44 o 
  -3   5  -5      372.54      473.78    145.07 o 
  -1   5  -5     2676.62     2765.65    118.80 o 
   1   5  -5     3170.92     3250.67    142.30 o 
   3   5  -5     6262.74     5150.50    465.00 o 
   5   5  -5     3986.20     4072.60    158.58 o 
   7   5  -5     5846.88     5868.00    179.64 o 
   9   5  -5     3995.39     3962.87    153.12 o 
  11   5  -5     4499.69     3897.80    249.72 o 
  -6   6  -5     7847.37     7495.27    597.36 o 
  -4   6  -5     7251.03     7232.90    294.36 o 
  -2   6  -5    12895.55    13264.76    396.19 o 
   0   6  -5    17634.93    18294.99    551.69 o 
   2   6  -5    24292.58    24301.89    838.95 o 
   4   6  -5    31814.39    31109.84    966.10 o 
   6   6  -5    28082.71    27699.45    698.90 o 
   8   6  -5    19536.29    20057.35    503.95 o 
  10   6  -5    20381.81    20379.32    681.93 o 
  12   6  -5    12158.91    12058.32    960.09 o 
  -5   7  -5     9964.16    10135.33    453.57 o 
  -3   7  -5    14796.98    14935.57    482.55 o 
  -1   7  -5    19291.13    19481.68    577.68 o 
   1   7  -5    28056.73    27379.03    917.09 o 
   3   7  -5    25398.03    24805.54    905.65 o 
   5   7  -5    41278.51    40024.95   1019.76 o 
   7   7  -5    33665.23    34009.04    858.93 o 
   9   7  -5    36592.08    37945.79   1066.19 o 
  11   7  -5    16037.25    16739.37    777.14 o 
  -6   8  -5     2293.83     2253.79    293.04 o 
  -4   8  -5     6780.70     7265.29    320.45 o 
  -2   8  -5     2108.39     2235.86    139.18 o 
   0   8  -5    14959.53    15008.86    502.87 o 
   2   8  -5     8989.79     8849.56    418.79 o 
   4   8  -5    20314.82    20124.39    586.26 o 
   6   8  -5    10995.60    11102.64    296.78 o 
   8   8  -5    12617.29    12768.95    364.31 o 
  10   8  -5     7851.31     7863.25    358.11 o 
  12   8  -5     9781.74     9365.83    674.52 o 
  -5   9  -5      220.24      520.82    150.60 o 
  -3   9  -5       54.86      -61.52    102.72 o 
  -1   9  -5       50.75       94.53     83.34 o 
   1   9  -5       33.21      126.72     47.57 o 
   3   9  -5     1687.48     1571.45     72.70 o 
   5   9  -5      465.90      428.84     64.11 o 
   7   9  -5      172.20      118.41     70.11 o 
   9   9  -5      425.38      268.51    117.34 o 
  11   9  -5      117.51      273.26    326.56 o 
  -6  10  -5     1654.41     1729.08    301.79 o 
  -4  10  -5     5189.46     5144.15    293.45 o 
  -2  10  -5     3790.05     3714.17    193.42 o 
   0  10  -5     6657.24     6482.91    390.16 o 
   2  10  -5     5691.96     5583.47    178.39 o 
   4  10  -5    14268.02    13824.87    490.17 o 
   6  10  -5     8234.67     8437.36    292.29 o 
   8  10  -5    16669.18    15993.93    545.94 o 
  10  10  -5     9549.82     9966.66    605.72 o 
  12  10  -5     4040.79     3970.01    463.02 o 
  -5  11  -5     8125.98     7543.48    462.83 o 
  -3  11  -5     9351.60     9634.72    368.34 o 
  -1  11  -5    15872.94    16135.78    560.36 o 
   1  11  -5    25193.15    24557.59    791.67 o 
   3  11  -5    19694.20    19846.42    576.02 o 
   5  11  -5    32359.19    32769.77    910.35 o 
   7  11  -5    15895.37    16066.93    505.22 o 
   9  11  -5    24137.77    26124.97    875.91 o 
  11  11  -5    12481.28    12140.85    786.24 o 
  -4  12  -5     8459.28     9160.69    504.51 o 
  -2  12  -5     6417.23     6745.30    290.70 o 
   0  12  -5    12679.57    13282.88    584.01 o 
   2  12  -5    14648.95    14902.31    445.04 o 
   4  12  -5    23152.41    21420.47    816.54 o 
   6  12  -5    14347.88    14607.09    447.26 o 
   8  12  -5    22063.34    23022.32    753.61 o 
  10  12  -5    15686.55    15493.70    944.21 o 
  -5  13  -5      601.92      560.86    259.94 o 
  -3  13  -5     1063.09      995.52    185.33 o 
  -1  13  -5     3264.96     3422.26    193.71 o 
   1  13  -5     2769.35     2423.30    225.22 o 
   3  13  -5     4147.49     4030.34    278.65 o 
   5  13  -5     3075.67     2919.54    172.14 o 
   7  13  -5     3801.90     3972.73    237.65 o 
   9  13  -5     2260.06     1985.54    258.37 o 
  11  13  -5     2413.50     2016.21    511.42 o 
  -4  14  -5     1610.08     1617.12    240.06 o 
  -2  14  -5      294.81      399.06    145.99 o 
   0  14  -5     1645.13     1571.19    155.02 o 
   2  14  -5      878.49      774.53    107.47 o 
   4  14  -5     3078.76     3304.62    227.57 o 
   6  14  -5      387.30      260.79    114.63 o 
   8  14  -5     3785.88     4165.22    386.26 o 
  10  14  -5      665.90     1036.79    249.22 o 
  -3  15  -5     7618.84     3815.45    643.67 o 
  -1  15  -5     5917.91     5766.28    345.76 o 
   1  15  -5     9963.05    10072.72    429.78 o 
   3  15  -5    11558.68    11506.99    411.19 o 
   5  15  -5    16542.45    16928.29    592.24 o 
   7  15  -5    13165.41    13478.58    595.69 o 
   9  15  -5    12680.12    13541.46    796.37 o 
  -4  16  -5     6252.31     6197.53    469.81 o 
  -2  16  -5    10863.11    11819.86    755.27 o 
   0  16  -5    11216.02    11799.54    502.63 o 
   2  16  -5    20567.38    20483.51    705.11 o 
   4  16  -5    17431.75    17517.13    626.45 o 
   6  16  -5    15885.02    16889.29    740.29 o 
   8  16  -5    17462.81    18788.45   1075.73 o 
  10  16  -5    15019.78    15466.06   1096.23 o 
  -3  17  -5     2993.23     2679.52    414.99 o 
  -1  17  -5     4544.50     4148.23    478.08 o 
   1  17  -5     4331.77     4467.08    286.91 o 
   3  17  -5    11078.17    10762.72    420.29 o 
   5  17  -5     6912.59     6829.92    378.70 o 
   7  17  -5    10772.79    11007.48    649.99 o 
   9  17  -5     5747.93     5793.05    507.23 o 
  -2  18  -5      341.01      612.07    629.48 o 
   0  18  -5       33.40       32.60    183.43 o 
   2  18  -5      364.76      400.53    145.86 o 
   4  18  -5      438.12      462.41    181.50 o 
   6  18  -5       56.25      112.58    204.86 o 
   8  18  -5      395.41      408.80    242.75 o 
  -1  19  -5     3243.71     3212.64    409.33 o 
   1  19  -5     3297.23     3394.99    339.28 o 
   3  19  -5     4194.10     3845.15    314.36 o 
   5  19  -5     4398.54     4568.86    425.75 o 
   7  19  -5     7437.24     7035.53    636.86 o 
   0  20  -5     5260.58     4286.15    539.31 o 
   2  20  -5    14162.05    14293.33    855.30 o 
   4  20  -5    10297.26     9755.93    616.25 o 
   6  20  -5    13867.88    12867.53    877.73 o 
   1  21  -5     5673.52     5344.00    472.04 o 
   3  21  -5     8596.69     8055.92    491.04 o 
   5  21  -5     7628.38     7280.06    546.44 o 
   2  22  -5     1732.67     1334.07    331.89 o 
   4  22  -5     1609.19     1429.36    263.70 o 
  -8   0  -4     9048.86     7598.79    959.35 o 
  -6   0  -4    17751.89    18834.47   1006.12 o 
  -4   0  -4    24764.23    24726.37   1315.29 o 
  -2   0  -4    74669.02    74886.66   2619.35 o 
   0   0  -4    58108.08    57376.34   1996.91 o 
   2   0  -4   127631.58   128579.32   4352.10 o 
   4   0  -4    55148.49    52281.60   1798.53 o 
   6   0  -4    88513.25    89135.88   2818.69 o 
   8   0  -4    39506.79    40746.95   1357.82 o 
  10   0  -4    27301.75    28283.99   1175.59 o 
  12   0  -4     8352.85     9327.55    656.57 o 
  -7   1  -4    10150.21     9012.62    488.28 o 
  -5   1  -4    10126.32     9992.79    349.92 o 
  -3   1  -4    29405.45    30111.67    862.09 o 
  -1   1  -4    33631.15    33041.49    814.61 o 
   1   1  -4    58388.89    58177.44   1597.04 o 
   3   1  -4    64020.85    61700.35   2055.61 o 
   5   1  -4    45511.53    45128.93    975.01 o 
   7   1  -4    27858.80    28704.03    658.94 o 
   9   1  -4    17039.28    17291.95    467.18 o 
  11   1  -4    11403.49    11952.83    454.34 o 
  13   1  -4     2968.69     2528.50    710.75 o 
  -8   2  -4      619.20      648.48    274.28 o 
  -6   2  -4      642.75      617.80    219.98 o 
  -4   2  -4     3473.60     3282.77    165.36 o 
  -2   2  -4     2182.95     2418.09    115.59 o 
   0   2  -4     5384.62     5335.93    142.53 o 
   2   2  -4     1563.92     1321.23     97.05 o 
   4   2  -4     2466.34     2395.20     82.50 o 
   6   2  -4     2346.46     2336.16     77.97 o 
   8   2  -4     2076.12     2089.17    106.13 o 
  10   2  -4       96.99      155.02     98.98 o 
  12   2  -4      643.76      711.76    167.38 o 
  -7   3  -4     4570.05     4240.30    366.98 o 
  -5   3  -4     6240.42     5785.24    275.16 o 
  -3   3  -4    15752.78    16051.57    472.83 o 
  -1   3  -4    14865.20    14776.12    387.32 o 
   1   3  -4    17726.51    17169.33    423.94 o 
   3   3  -4    19863.46    19736.92    589.78 o 
   5   3  -4    23505.85    23077.72    571.12 o 
   7   3  -4    12936.35    12940.01    302.97 o 
   9   3  -4     5284.44     5307.28    215.17 o 
  11   3  -4     5325.08     5113.42    329.39 o 
  -8   4  -4     8133.57     8004.32    583.19 o 
  -6   4  -4    17195.55    16079.83    619.15 o 
  -4   4  -4    18745.00    19180.11    569.61 o 
  -2   4  -4    50109.00    49318.08   1399.41 o 
   0   4  -4    65452.78    65966.48   2027.76 o 
   2   4  -4    99106.22   102119.84   4209.67 o 
   4   4  -4    60865.34    58609.09   1410.25 o 
   6   4  -4    61368.07    59337.16   1325.44 o 
   8   4  -4    30693.80    31161.92    735.93 o 
  10   4  -4    23375.62    23974.31    802.43 o 
  12   4  -4     7191.45     6627.60    645.74 o 
  -7   5  -4    11483.50    10201.46    595.63 o 
  -5   5  -4    19175.47    18720.31    645.92 o 
  -3   5  -4    41723.76    41420.57   1175.50 o 
  -1   5  -4    59061.06    59290.96   1612.27 o 
   1   5  -4    54679.09    54281.44   1655.15 o 
   3   5  -4    85033.71    81726.55   2367.98 o 
   5   5  -4    62473.48    60529.63   1461.75 o 
   7   5  -4    38303.86    39047.30    861.93 o 
   9   5  -4    28104.34    29203.15    819.17 o 
  11   5  -4    12169.10    11287.67    533.53 o 
  -8   6  -4     4597.12     4255.76    496.27 o 
  -6   6  -4     2668.64     2854.68    231.35 o 
  -4   6  -4    13530.72    13317.86    426.02 o 
  -2   6  -4     8999.77     8954.76    282.57 o 
   0   6  -4    24573.07    24678.50    757.87 o 
   2   6  -4    14975.02    14556.14    454.27 o 
   4   6  -4    29014.73    27577.69    726.62 o 
   6   6  -4     9215.28     9490.34    241.20 o 
   8   6  -4    12537.01    12420.81    319.32 o 
  10   6  -4     2085.02     1897.52    159.84 o 
  12   6  -4     3755.81     3163.26    416.83 o 
  -7   7  -4      541.97      435.38    198.54 o 
  -5   7  -4     1027.56      914.14    129.18 o 
  -3   7  -4     1485.79     1361.76    120.33 o 
  -1   7  -4     1549.05     1538.02    133.23 o 
   1   7  -4     6654.79     6929.01    251.50 o 
   3   7  -4     2582.39     2399.75    104.29 o 
   5   7  -4     2776.06     2813.45    101.20 o 
   7   7  -4     2033.45     1798.78    110.85 o 
   9   7  -4      328.47      186.86     73.10 o 
  11   7  -4      365.88       63.37    103.04 o 
  -6   8  -4    11896.16    11206.63    544.41 o 
  -4   8  -4    16092.94    16186.23    526.06 o 
  -2   8  -4    22658.20    23236.58    703.05 o 
   0   8  -4    42934.50    43307.91   1421.71 o 
   2   8  -4    37626.70    35926.94   1017.58 o 
   4   8  -4    41068.62    39588.79   1017.16 o 
   6   8  -4    24614.62    24721.84    566.70 o 
   8   8  -4    17713.52    18379.93    478.87 o 
  10   8  -4    11603.52    11303.57    551.72 o 
  12   8  -4     6014.68     5561.08    745.93 o 
  -7   9  -4     8236.73     7879.95    529.82 o 
  -5   9  -4    24089.45    24479.51    860.01 o 
  -3   9  -4    25463.68    26162.15    815.84 o 
  -1   9  -4    55605.13    57468.84   1653.11 o 
   1   9  -4    54745.17    53324.09   1896.18 o 
   3   9  -4    67434.55    63594.48   2074.41 o 
   5   9  -4    60586.33    59595.52   1618.77 o 
   7   9  -4    38222.77    39342.82   1008.53 o 
   9   9  -4    25362.57    26076.37    796.72 o 
  11   9  -4    10873.56     8876.57    550.38 o 
  -6  10  -4     7101.31     7206.38    470.97 o 
  -4  10  -4    18316.56    18087.46    581.18 o 
  -2  10  -4    18358.78    18770.32    557.81 o 
   0  10  -4    33518.73    32456.21   1086.08 o 
   2  10  -4    29267.14    28702.31    910.91 o 
   4  10  -4    49247.38    49036.92   1275.83 o 
   6  10  -4    14639.36    14403.77    384.79 o 
   8  10  -4    19460.07    19244.67    537.17 o 
  10  10  -4     8369.78     8704.22    507.57 o 
  -7  11  -4      677.43      305.56    239.30 o 
  -5  11  -4      310.16      257.59    150.75 o 
  -3  11  -4     1414.14     1511.70    139.57 o 
  -1  11  -4     2441.80     2400.44    130.81 o 
   1  11  -4     1188.82     1317.06     91.23 o 
   3  11  -4     1764.41     1658.89     94.99 o 
   5  11  -4     2295.84     2422.97    180.88 o 
   7  11  -4     1065.21      825.86    105.11 o 
   9  11  -4      807.58      725.50    175.51 o 
  11  11  -4      229.18      175.51    354.18 o 
  -6  12  -4     2033.32     2109.35    311.62 o 
  -4  12  -4     7661.75     7805.26    335.60 o 
  -2  12  -4     5919.05     5733.35    233.22 o 
   0  12  -4    14661.55    13991.08    470.39 o 
   2  12  -4     6780.96     6637.18    233.94 o 
   4  12  -4    15664.13    15743.56    424.88 o 
   6  12  -4     6430.91     6555.64    247.39 o 
   8  12  -4     8862.40     9280.39    363.54 o 
  10  12  -4     1818.21     1609.07    229.30 o 
  -5  13  -4    16857.01    16768.90    866.00 o 
  -3  13  -4    13697.21    13840.85    514.97 o 
  -1  13  -4    31169.33    31893.50   1136.94 o 
   1  13  -4    45747.39    47055.27   1523.96 o 
   3  13  -4    38415.79    38376.09   1234.46 o 
   5  13  -4    32051.42    33360.42    929.55 o 
   7  13  -4    26194.07    27659.19    753.17 o 
   9  13  -4    16348.31    17519.57    788.69 o 
  11  13  -4     8955.72     8559.82    876.46 o 
  -6  14  -4    10051.49    10245.69    639.53 o 
  -4  14  -4    19335.50    19945.04    913.76 o 
  -2  14  -4    24830.53    24519.61   1155.42 o 
   0  14  -4    29573.91    30678.01   1036.73 o 
   2  14  -4    31220.69    30646.69    978.62 o 
   4  14  -4    41027.96    40197.04   1450.24 o 
   6  14  -4    28199.89    28232.84    870.76 o 
   8  14  -4    16835.16    17160.90    675.75 o 
  10  14  -4    10588.01    10236.89    690.41 o 
  -5  15  -4     3329.50     3126.99    321.15 o 
  -3  15  -4     6422.55     6528.15    437.24 o 
  -1  15  -4     7727.16     7544.51    336.88 o 
   1  15  -4    13656.38    13680.46    464.58 o 
   3  15  -4    11819.55    11418.75    400.73 o 
   5  15  -4     7352.57     7373.13    302.00 o 
   7  15  -4     5665.02     5407.03    324.78 o 
   9  15  -4     3575.05     2933.09    400.45 o 
  -4  16  -4      787.69      401.39    202.62 o 
  -2  16  -4      210.07       70.72    145.56 o 
   0  16  -4     2006.05     2036.97    167.90 o 
   2  16  -4      441.57      384.32    101.26 o 
   4  16  -4     1307.03     1282.86    142.09 o 
   6  16  -4      169.25       67.73    128.76 o 
   8  16  -4     1446.40     1414.65    307.67 o 
  10  16  -4      239.11      877.72    372.21 o 
  -5  17  -4     6492.65     4950.79    630.42 o 
  -3  17  -4    10464.34    10173.48    759.34 o 
  -1  17  -4    13187.68    12514.47    667.16 o 
   1  17  -4    19010.86    17758.05    658.09 o 
   3  17  -4    14739.85    14449.61    536.24 o 
   5  17  -4    12119.83    12505.59    562.64 o 
   7  17  -4    14004.59    14989.57    775.74 o 
   9  17  -4     6884.24     7901.68    578.09 o 
  -4  18  -4    11512.73    12808.96   1108.65 o 
  -2  18  -4    19794.93    20467.16   1187.36 o 
   0  18  -4    22156.77    23632.39   1083.79 o 
   2  18  -4    33334.68    34117.02   1101.70 o 
   4  18  -4    22226.19    24074.65   1035.10 o 
   6  18  -4    27695.13    30478.45   1388.96 o 
   8  18  -4    11208.59    11923.97    783.07 o 
  -3  19  -4    10509.77     9875.32    838.46 o 
  -1  19  -4    10652.34    10164.49    684.88 o 
   1  19  -4    18554.82    19359.65    884.32 o 
   3  19  -4    13131.73    13259.72    611.48 o 
   5  19  -4    11121.34    10654.93    638.51 o 
   7  19  -4    10829.53    11476.27    755.35 o 
  -2  20  -4     1141.40      598.43    254.43 o 
   0  20  -4      679.20      185.14    346.08 o 
   2  20  -4     1412.00     1152.34    240.95 o 
   4  20  -4      745.13      721.33    253.25 o 
   6  20  -4     1069.32      814.54    231.53 o 
  -1  21  -4     3899.03     3686.44    490.24 o 
   1  21  -4     4428.65     3525.28    439.13 o 
   3  21  -4     4068.67     4198.33    354.68 o 
   5  21  -4     3884.39     3651.41    401.77 o 
   0  22  -4    10625.98    10284.32    904.11 o 
   2  22  -4    18917.27    20394.62   1018.66 o 
   4  22  -4     9981.45     9763.86    694.65 o 
   1  23  -4    14179.19    14458.11   1860.00 o 
   3  23  -4    11786.81     9827.85    745.64 o 
  -9   1  -3     5732.79     4797.67   1174.51 o 
  -7   1  -3    16300.58    15549.53    945.26 o 
  -5   1  -3    16355.75    16112.36    573.89 o 
  -3   1  -3    40003.41    38811.67   1190.56 o 
  -1   1  -3    25473.64    24843.85    722.26 o 
   1   1  -3    72537.80    73134.19   1978.29 o 
   3   1  -3    14189.63    13476.65    305.28 o 
   5   1  -3    25517.43    25015.13    593.91 o 
   7   1  -3    13534.57    13547.09    387.78 o 
   9   1  -3     6176.96     6234.01    266.29 o 
  11   1  -3     4426.43     4161.96    408.15 o 
  -8   2  -3    24810.81    23929.16   1322.93 o 
  -6   2  -3    42249.20    43146.17   1462.38 o 
  -4   2  -3    63039.93    64071.40   1944.35 o 
  -2   2  -3    67446.89    65956.69   1729.23 o 
   0   2  -3    71306.64    70078.54   1960.54 o 
   2   2  -3   127521.46   122577.34   3495.77 o 
   4   2  -3    29618.57    27919.00    565.51 o 
   6   2  -3    32861.14    33037.75    806.53 o 
   8   2  -3    11214.16    11401.85    387.73 o 
  10   2  -3    14673.05    14989.70    572.13 o 
  12   2  -3     5128.82     4278.13    753.24 o 
  -9   3  -3    12967.07    11821.61    777.22 o 
  -7   3  -3    25254.55    25765.51    882.88 o 
  -5   3  -3    38762.21    38780.74   1220.00 o 
  -3   3  -3    49491.61    48635.59   1311.02 o 
  -1   3  -3    49475.24    48040.89   1282.66 o 
   1   3  -3    70905.11    71398.76   2163.06 o 
   3   3  -3    27018.02    25330.62    616.68 o 
   5   3  -3    26232.46    25844.54    589.08 o 
   7   3  -3    20703.18    21505.84    566.58 o 
   9   3  -3     9624.72    10047.05    366.17 o 
  11   3  -3     7724.05     8040.56    602.88 o 
  -8   4  -3     1538.43     1267.78    221.23 o 
  -6   4  -3     2960.03     2708.60    177.55 o 
  -4   4  -3     9862.53    10170.14    310.54 o 
  -2   4  -3     3709.96     3667.05    136.31 o 
   0   4  -3    14151.75    14397.07    459.09 o 
   2   4  -3    18966.60    18220.63    551.14 o 
   4   4  -3     4039.72     3736.44    109.82 o 
   6   4  -3     1805.52     1821.58     87.63 o 
   8   4  -3     3560.94     3400.35    139.69 o 
  10   4  -3      259.69      314.51    170.33 o 
  12   4  -3     2419.72     2179.52    546.11 o 
  -9   5  -3     1070.98      597.67    487.65 o 
  -7   5  -3     4008.03     4147.84    261.62 o 
  -5   5  -3     1660.51     1592.27    137.81 o 
  -3   5  -3    15926.36    16132.74    466.18 o 
  -1   5  -3     9202.21     9644.38    284.73 o 
   1   5  -3     9340.26     8668.38    475.15 o 
   3   5  -3     7153.01     7257.03    187.74 o 
   5   5  -3    13242.08    13650.79    341.54 o 
   7   5  -3     3729.85     3707.20    137.69 o 
   9   5  -3     1751.81     1717.33    159.41 o 
  11   5  -3      435.48      522.95    148.89 o 
  -8   6  -3    16125.26    15668.40    765.00 o 
  -6   6  -3    30676.23    31573.92   1191.75 o 
  -4   6  -3    35420.43    36462.78   1013.57 o 
  -2   6  -3    45995.46    46238.69   1227.96 o 
   0   6  -3    45785.80    45024.51   1326.70 o 
   2   6  -3    37298.88    35036.03   1061.62 o 
   4   6  -3    24077.55    23446.08    527.58 o 
   6   6  -3    19884.97    20507.86    516.52 o 
   8   6  -3    12111.66    12172.43    356.64 o 
  10   6  -3     8470.59     7941.25    362.30 o 
  12   6  -3     4250.31     3508.10    630.06 o 
  -7   7  -3    21344.41    20058.03    910.29 o 
  -5   7  -3    43293.07    44182.73   1471.47 o 
  -3   7  -3    44130.48    44730.65   1203.72 o 
  -1   7  -3    77100.16    78452.87   2198.37 o 
   1   7  -3    47750.09    47072.30   1399.89 o 
   3   7  -3    61268.08    58826.86   1688.58 o 
   5   7  -3    25125.95    25263.28    592.94 o 
   7   7  -3    15068.98    15992.70    429.93 o 
   9   7  -3     9114.56     9317.76    321.98 o 
  11   7  -3     6787.32     6590.18   1188.55 o 
  -8   8  -3     8921.37     8218.69    576.68 o 
  -6   8  -3    13991.06    14209.60    543.16 o 
  -4   8  -3    24242.26    25975.99    764.36 o 
  -2   8  -3    23965.44    24620.35    720.90 o 
   0   8  -3    30375.12    29306.30    935.60 o 
   2   8  -3    16367.90    15564.82    544.82 o 
   4   8  -3    17667.44    17148.60    418.29 o 
   6   8  -3     9029.02     8955.35    261.22 o 
   8   8  -3    15616.53    16222.84    506.14 o 
  10   8  -3     2183.75     1998.47    184.41 o 
  12   8  -3     3677.70     3948.62    862.73 o 
  -7   9  -3       71.28      143.23    180.43 o 
  -5   9  -3      471.81      400.61    128.26 o 
  -3   9  -3      373.81      317.90     75.36 o 
  -1   9  -3      391.81      359.04     55.00 o 
   1   9  -3     2034.62     2211.47     90.76 o 
   3   9  -3     1244.03     1273.11     73.21 o 
   5   9  -3      395.75      276.57    106.92 o 
   7   9  -3        6.52       77.84     85.20 o 
   9   9  -3      272.78      339.31    134.81 o 
  11   9  -3      285.11      887.10    307.09 o 
  -8  10  -3     6648.85     5220.01    476.99 o 
  -6  10  -3    11061.06    11167.22    516.75 o 
  -4  10  -3    11558.70    11940.00    404.05 o 
  -2  10  -3    22432.92    22249.29    645.88 o 
   0  10  -3    25140.85    24688.23    785.34 o 
   2  10  -3    14161.67    13393.59    423.31 o 
   4  10  -3    23355.98    23394.99    667.67 o 
   6  10  -3     4839.46     4994.07    178.44 o 
   8  10  -3     5261.99     5279.50    253.43 o 
  10  10  -3     2370.91     2246.21    257.32 o 
  -7  11  -3    18486.14    17855.12    947.32 o 
  -5  11  -3    44317.42    43974.43   1485.77 o 
  -3  11  -3    38535.93    38467.25   1123.21 o 
  -1  11  -3    58774.28    59105.14   2372.14 o 
   1  11  -3    26967.69    26141.59    895.71 o 
   3  11  -3    41845.29    40673.36   1060.82 o 
   5  11  -3    19953.78    19669.68    557.22 o 
   7  11  -3    18579.56    19353.75    543.38 o 
   9  11  -3    10596.88    11021.57    522.33 o 
  11  11  -3     5471.01     4210.82    487.56 o 
  -6  12  -3    17262.29    17423.55    814.21 o 
  -4  12  -3    23943.88    23780.63    851.51 o 
  -2  12  -3    40944.28    40358.64   1187.14 o 
   0  12  -3    40994.04    40307.36   1298.99 o 
   2  12  -3    22701.87    22732.80    691.49 o 
   4  12  -3    30458.93    30893.12    817.11 o 
   6  12  -3    11000.57    11405.32    384.03 o 
   8  12  -3    10140.52    10684.43    375.69 o 
  10  12  -3     4036.30     3845.29    331.03 o 
  -7  13  -3     3622.21     3490.81    404.73 o 
  -5  13  -3     3237.22     3063.14    265.30 o 
  -3  13  -3     6279.79     6143.17    272.45 o 
  -1  13  -3     3158.69     3237.49    189.24 o 
   1  13  -3     3866.78     4143.04    160.65 o 
   3  13  -3     3177.27     3251.48    186.50 o 
   5  13  -3     3826.06     3841.86    159.82 o 
   7  13  -3     1831.75     1903.30    146.79 o 
   9  13  -3     1835.91     1811.40    303.54 o 
  11  13  -3      892.93     1318.47    391.69 o 
  -6  14  -3     2782.23     2475.60    265.43 o 
  -4  14  -3     4828.56     4586.07    293.88 o 
  -2  14  -3     4140.75     4174.35    222.93 o 
   0  14  -3     5822.05     5964.77    213.04 o 
   2  14  -3     2032.54     1842.42     97.86 o 
   4  14  -3     6964.72     7049.24    258.37 o 
   6  14  -3     1143.71     1177.48    123.52 o 
   8  14  -3     2528.57     2603.93    268.79 o 
  10  14  -3      449.27      433.21    294.35 o 
  -5  15  -3    19118.68    19318.05   1139.87 o 
  -3  15  -3    18996.81    19989.16    797.77 o 
  -1  15  -3    28396.35    29042.82   1019.58 o 
   1  15  -3    22684.02    21952.39    692.65 o 
   3  15  -3    23262.79    23548.44    655.22 o 
   5  15  -3     9850.79     9767.32    316.84 o 
   7  15  -3     7908.58     8207.12    431.52 o 
   9  15  -3     5662.67     5150.88    744.52 o 
  -6  16  -3    17245.77    16521.24   1002.43 o 
  -4  16  -3    24836.68    26149.37   1270.83 o 
  -2  16  -3    31396.03    32473.52   1182.02 o 
   0  16  -3    24785.76    24720.83    901.34 o 
   2  16  -3    18107.84    18063.19    557.04 o 
   4  16  -3    16931.82    17542.92    560.80 o 
   6  16  -3    15910.69    16542.32    574.47 o 
   8  16  -3     6033.01     6487.62    457.41 o 
  -5  17  -3     4320.59     3457.87    391.10 o 
  -3  17  -3    13944.83    14855.86    993.97 o 
  -1  17  -3     8633.06     9127.80    412.08 o 
   1  17  -3    13047.69    13364.48    464.05 o 
   3  17  -3     7335.91     7180.32    258.01 o 
   5  17  -3     6969.78     7214.98    357.82 o 
   7  17  -3     2719.98     2456.17    264.01 o 
   9  17  -3     3828.00     4358.20    539.83 o 
  -4  18  -3      240.26      530.11    254.30 o 
  -2  18  -3      458.22      551.22    159.56 o 
   0  18  -3      340.68      339.16    118.76 o 
   2  18  -3        0.95       25.77     69.98 o 
   4  18  -3      616.23      625.90    144.39 o 
   6  18  -3      127.20      397.45    201.46 o 
   8  18  -3      121.61       12.66    466.29 o 
  -5  19  -3     5630.67     5277.42    748.46 o 
  -3  19  -3     7182.56     7055.42    572.30 o 
  -1  19  -3     5796.66     5691.90    370.62 o 
   1  19  -3     8550.74     8732.50    394.46 o 
   3  19  -3     6404.28     6494.69    293.34 o 
   5  19  -3     4530.92     4752.01    350.42 o 
   7  19  -3     2020.96     1990.58    328.31 o 
  -4  20  -3    15384.76    15057.42   1020.42 o 
  -2  20  -3    18294.71    18941.75   1266.82 o 
   0  20  -3    16031.87    15718.80    697.54 o 
   2  20  -3    16839.03    17348.23    696.14 o 
   4  20  -3     7333.34     6663.70    381.59 o 
   6  20  -3    10636.39    11074.07    677.69 o 
  -3  21  -3    15013.59    14585.82   1338.06 o 
  -1  21  -3    10222.86     9506.22    786.95 o 
   1  21  -3    16492.15    16603.25    874.90 o 
   3  21  -3     8623.05     7980.15    514.57 o 
   5  21  -3     8139.33     8829.43    572.66 o 
   7  21  -3     3894.44     3511.54    390.04 o 
  -2  22  -3     2678.38     1187.85    362.64 o 
   0  22  -3     2101.02     2275.65    360.31 o 
   2  22  -3     1707.62     1430.48    246.96 o 
   4  22  -3     1927.51     1912.35    315.82 o 
   6  22  -3     1069.12      841.86    345.37 o 
  -1  23  -3      550.17      295.24    263.46 o 
   1  23  -3     1900.72     1816.27    298.36 o 
   3  23  -3      701.73      667.78    260.05 o 
 -10   0  -2    10507.95     8958.35   1472.75 o 
  -8   0  -2    24001.62    23587.47   1429.37 o 
  -6   0  -2    24610.36    23411.70   1928.39 o 
  -4   0  -2    44007.81    44414.71   1847.29 o 
  -2   0  -2    36437.28    36372.73   1487.89 o 
   0   0  -2    24354.48    24794.22    900.11 o 
   2   0  -2    22106.47    20405.62    638.25 o 
   4   0  -2    59736.16    62444.30   2407.70 o 
   6   0  -2    46084.31    47373.42   1940.73 o 
   8   0  -2    13022.47    13365.61    711.45 o 
  10   0  -2    26789.67    25965.67   2338.95 o 
  -9   1  -2     9570.87     9163.11    693.16 o 
  -7   1  -2    16039.82    16157.23    636.44 o 
  -5   1  -2    14495.74    14489.39    495.90 o 
  -3   1  -2    20091.78    19573.04    582.91 o 
  -1   1  -2    17999.87    19054.47    490.54 o 
   1   1  -2    42662.74    42488.52   1229.50 o 
   3   1  -2     6507.11     6569.17    158.36 o 
   5   1  -2    20447.38    19114.72    631.87 o 
   7   1  -2     8362.28     8339.26    322.09 o 
   9   1  -2    11332.71    12113.79    490.81 o 
  11   1  -2     9595.62     9832.65    658.49 o 
 -10   2  -2      788.37      523.10    281.01 o 
  -8   2  -2      560.93      464.39    151.13 o 
  -6   2  -2     1557.20     1568.92    257.78 o 
  -4   2  -2     2650.33     2760.15    150.37 o 
  -2   2  -2     1184.37     1172.84    135.77 o 
   0   2  -2      132.36      103.04     31.42 o 
   2   2  -2     5344.71     5239.49    142.60 o 
   4   2  -2     7818.24     8359.45    202.79 o 
   6   2  -2     2103.94     2022.08    130.06 o 
   8   2  -2     1104.58      888.92    134.23 o 
  10   2  -2      655.24      943.01    221.68 o 
  12   2  -2      569.99      -52.11    340.72 o 
  -9   3  -2     4001.08     4261.26    462.91 o 
  -7   3  -2    11310.96    11631.58    823.74 o 
  -5   3  -2     3164.57     3323.12    232.32 o 
  -3   3  -2    14236.65    14027.53    396.87 o 
  -1   3  -2     1257.16     1269.22     54.38 o 
   1   3  -2    12792.28    12321.73    407.35 o 
   3   3  -2     1373.93     1373.98     53.02 o 
   5   3  -2     8635.31     8956.61    319.86 o 
   7   3  -2     3899.35     4081.71    190.39 o 
   9   3  -2     8363.03     8234.95    396.50 o 
  11   3  -2     1572.80     1720.65    315.97 o 
 -10   4  -2    10657.97     9413.42   1210.04 o 
  -8   4  -2    18810.79    17557.27    800.14 o 
  -6   4  -2    18576.76    19346.82    687.03 o 
  -4   4  -2    30251.28    28860.24   1131.30 o 
  -2   4  -2    35564.88    36462.21    921.80 o 
   0   4  -2    30117.54    30544.03    862.27 o 
   2   4  -2    33067.54    31543.53    726.40 o 
   4   4  -2    30757.88    29886.12    729.64 o 
   6   4  -2    22898.36    23241.31    713.98 o 
   8   4  -2    14370.65    14393.27    535.90 o 
  10   4  -2    18210.97    18534.18    954.48 o 
  12   4  -2    11543.50    10265.95   1218.72 o 
  -9   5  -2    14103.27    13749.66    992.29 o 
  -7   5  -2    20783.22    19621.89    672.17 o 
  -5   5  -2    27228.96    27104.63    734.94 o 
  -3   5  -2    19304.78    19156.23    533.69 o 
  -1   5  -2    40830.93    41275.21   1119.44 o 
   1   5  -2    19033.68    17891.07    597.73 o 
   3   5  -2    30614.16    29072.37    665.93 o 
   5   5  -2    32059.31    32484.76    755.15 o 
   7   5  -2    24755.84    24938.47    793.09 o 
   9   5  -2    18053.39    18970.47    733.46 o 
  11   5  -2    15846.99    14927.59   1207.43 o 
  -8   6  -2     4334.33     4480.15    330.40 o 
  -6   6  -2     8781.19     9528.80    386.49 o 
  -4   6  -2     5411.05     5309.81    203.65 o 
  -2   6  -2    11922.89    11851.16    332.02 o 
   2   6  -2     6207.24     6130.30    177.16 o 
   4   6  -2    17412.75    17649.63    556.91 o 
   6   6  -2     4523.82     4540.96    168.11 o 
   8   6  -2     5373.52     5250.07    251.50 o 
  10   6  -2     4162.03     4528.00   1044.67 o 
  12   6  -2     4849.18     5027.60    892.77 o 
  -9   7  -2      338.94       89.23    210.01 o 
  -7   7  -2     2576.60     2253.67    194.74 o 
  -5   7  -2      191.76      188.08    104.48 o 
  -3   7  -2     2256.94     1991.23     98.31 o 
  -1   7  -2      292.70      335.87     49.69 o 
   1   7  -2     7164.72     7275.61    277.19 o 
   3   7  -2      126.32      153.91     39.66 o 
   5   7  -2      226.19      267.49     67.56 o 
   7   7  -2       22.20       -3.47     85.85 o 
   9   7  -2     2909.24     2696.24    213.32 o 
  11   7  -2      318.93      605.55    290.45 o 
  -8   8  -2     9661.46     9244.73    495.92 o 
  -6   8  -2    13335.38    13334.26    496.06 o 
  -4   8  -2    14797.23    15451.65    484.48 o 
  -2   8  -2    15664.66    15659.13    495.75 o 
   0   8  -2    14092.58    13875.47    465.54 o 
   2   8  -2    18803.30    18601.29    410.98 o 
   4   8  -2    10326.62    10592.06    289.34 o 
   6   8  -2    13319.08    13917.01    395.26 o 
   8   8  -2    16323.50    16211.10    718.75 o 
  10   8  -2     6078.65     5939.33    412.44 o 
  -9   9  -2    15688.21    15157.31    817.39 o 
  -7   9  -2    15490.13    15164.62    653.02 o 
  -5   9  -2    26788.36    28063.16    973.56 o 
  -3   9  -2    18932.23    18732.35    572.66 o 
  -1   9  -2    36605.46    36396.18   1006.76 o 
   1   9  -2    13536.67    13444.78    477.52 o 
   3   9  -2    40836.07    41267.74   1090.08 o 
   5   9  -2    14285.78    14931.31    393.56 o 
   7   9  -2    26295.42    27675.05    780.97 o 
   9   9  -2    15017.42    15814.36    655.68 o 
  11   9  -2    14881.10    15626.16   1514.58 o 
  -8  10  -2    10593.60     9829.35    516.68 o 
  -6  10  -2    14631.88    14811.34    572.86 o 
  -4  10  -2     6615.81     6710.33    289.84 o 
  -2  10  -2    20742.91    20497.56    602.01 o 
   0  10  -2    17240.23    16374.81    626.76 o 
   2  10  -2     8383.78     8050.65    211.05 o 
   4  10  -2    12676.67    12481.47    345.39 o 
   6  10  -2     8186.77     8600.53    299.72 o 
   8  10  -2    13783.36    14787.54    518.14 o 
  10  10  -2     7151.64     6591.63    541.37 o 
  -7  11  -2      945.58      918.98    201.24 o 
  -5  11  -2     1607.27     1580.79    148.97 o 
  -3  11  -2     1367.97     1305.51    140.14 o 
  -1  11  -2      648.26      661.04     84.56 o 
   1  11  -2      879.09     1093.10    124.75 o 
   3  11  -2     1399.22     1277.03     85.36 o 
   5  11  -2     1170.87      984.56     83.83 o 
   7  11  -2      751.99      475.02    112.83 o 
   9  11  -2      372.31      102.64    282.36 o 
  11  11  -2      587.20      750.68    319.40 o 
  -8  12  -2     1695.33     1342.80    288.59 o 
  -6  12  -2     6421.10     5866.06    321.86 o 
  -4  12  -2     5899.32     5885.13    241.88 o 
  -2  12  -2     3551.40     3502.26    192.38 o 
   2  12  -2     4607.69     4594.12    139.36 o 
   4  12  -2     3188.23     3015.37    124.29 o 
   6  12  -2     2598.10     2775.42    155.50 o 
   8  12  -2     4353.92     4245.83    269.44 o 
  10  12  -2     1541.92     1247.98    330.53 o 
  -7  13  -2     8419.90     7844.33    438.12 o 
  -5  13  -2    17105.32    16416.88    610.20 o 
  -3  13  -2    13282.70    13205.58    456.55 o 
  -1  13  -2    20304.22    20117.58    649.02 o 
   1  13  -2    10922.90    11014.54    373.87 o 
   3  13  -2    21948.04    22798.46    595.64 o 
   5  13  -2     6668.45     7050.62    243.54 o 
   7  13  -2    17131.99    18046.59    595.67 o 
   9  13  -2     8418.37     8244.08    754.08 o 
  -8  14  -2    11561.28    10347.17    723.75 o 
  -6  14  -2    14079.34    14102.18    630.68 o 
  -4  14  -2    13950.59    14266.04    511.84 o 
  -2  14  -2    13265.04    13239.65    527.21 o 
   0  14  -2    17186.49    17236.89    523.90 o 
   2  14  -2    16859.17    16541.54    440.41 o 
   4  14  -2    10114.52    10847.96    310.34 o 
   6  14  -2    14360.24    14609.90    490.59 o 
   8  14  -2    16373.19    16695.22    678.72 o 
  10  14  -2     9369.36     9497.61    829.56 o 
  -7  15  -2     5586.42     5588.02    409.59 o 
  -5  15  -2     2053.12     2006.01    221.78 o 
  -3  15  -2     7077.06     7167.52    472.18 o 
  -1  15  -2     3881.92     3818.86    177.64 o 
   1  15  -2     7225.14     7566.73    253.22 o 
   3  15  -2     3268.36     3353.26    134.56 o 
   5  15  -2     5633.95     5442.48    204.27 o 
   7  15  -2     2216.56     2182.55    175.92 o 
   9  15  -2     4966.01     4928.42    685.42 o 
  -6  16  -2      457.55      423.79    214.25 o 
  -4  16  -2      465.97      357.98    199.57 o 
  -2  16  -2      339.44      211.48    131.28 o 
   0  16  -2     1967.38     1765.91    157.08 o 
   2  16  -2      723.93      774.98    119.79 o 
   4  16  -2      528.38      664.61    127.74 o 
   6  16  -2      445.63      461.05    224.92 o 
   8  16  -2        7.73      207.68    214.14 o 
  -5  17  -2     9466.88     9536.82    665.38 o 
  -3  17  -2     7184.45     7143.37    402.20 o 
  -1  17  -2     5910.16     5847.53    232.71 o 
   1  17  -2     4895.20     5134.04    229.92 o 
   3  17  -2     6866.52     7013.99    252.30 o 
   5  17  -2     7886.34     7833.62    306.90 o 
   7  17  -2     6757.12     6788.88    507.62 o 
   9  17  -2     4307.15     3575.75    486.02 o 
  -6  18  -2     8371.24     8279.96    726.72 o 
  -4  18  -2    14945.96    14299.73    801.83 o 
  -2  18  -2     8865.76     9193.89    808.23 o 
   0  18  -2    15064.83    15367.83    557.06 o 
   2  18  -2    16931.18    17334.37    514.37 o 
   4  18  -2     7967.63     8041.21    414.18 o 
   6  18  -2    12640.06    13907.99    593.37 o 
   8  18  -2     8821.00     8750.21    821.62 o 
  -5  19  -2     4657.48     3779.40    466.34 o 
  -3  19  -2     9882.27     9915.13    584.08 o 
  -1  19  -2     3040.40     2949.02    276.14 o 
   1  19  -2     8875.02     9455.12    408.84 o 
   3  19  -2     3382.99     3537.78    198.06 o 
   5  19  -2     9342.87     8972.42    477.75 o 
   7  19  -2     5780.41     6306.08    654.36 o 
  -4  20  -2      807.57      749.33    671.38 o 
  -2  20  -2      324.35      292.14    185.18 o 
   0  20  -2      574.94      530.39    159.52 o 
   2  20  -2      684.35      615.00    136.84 o 
   4  20  -2      239.39      136.93    151.82 o 
   6  20  -2      599.49      694.63    300.91 o 
  -3  21  -2     3484.24     2609.69    598.65 o 
  -1  21  -2     1221.83      948.66    212.29 o 
   1  21  -2     2323.65     2363.21    189.11 o 
   3  21  -2     1211.08     1489.88    237.14 o 
   5  21  -2     2834.11     2523.85    316.82 o 
  -2  22  -2     5956.54     6727.84    634.91 o 
   0  22  -2     6226.72     6005.85    485.28 o 
   2  22  -2     5795.71     5552.41    381.64 o 
   4  22  -2     6005.73     5397.88    469.99 o 
   6  22  -2     7602.08     6893.65    667.06 o 
  -1  23  -2     3892.99     3394.29    485.91 o 
   1  23  -2     7829.92     7774.44    637.75 o 
   3  23  -2     5076.00     5005.96    423.18 o 
   5  23  -2     6347.57     6653.11    680.17 o 
   0  24  -2     1480.39     1400.97    772.70 o 
   2  24  -2     1560.20     1446.64    339.17 o 
  -9   1  -1     4124.42     3578.57    450.27 o 
  -7   1  -1     4826.08     4552.10    242.48 o 
  -5   1  -1     7748.33     7723.81    293.40 o 
  -3   1  -1    26337.66    25878.50    813.67 o 
  -1   1  -1     8618.59     8311.64    276.97 o 
   3   1  -1    35849.86    35303.09   1132.29 o 
   5   1  -1    39104.95    39042.16   1519.35 o 
   7   1  -1    17987.01    18395.72    605.59 o 
   9   1  -1    20837.91    21727.42    837.43 o 
  11   1  -1     5416.09     4734.41    544.66 o 
 -10   2  -1     6235.48     5145.42    663.64 o 
  -8   2  -1    15345.34    15418.30    686.27 o 
  -6   2  -1    10351.95    10670.22    377.20 o 
  -4   2  -1    38246.70    37043.38   1235.71 o 
  -2   2  -1    26600.45    25725.67    796.64 o 
   0   2  -1    93376.57    94065.32   4034.53 o 
   2   2  -1    43701.47    42269.72   1056.54 o 
   4   2  -1    95225.89    94732.75   3055.24 o 
   6   2  -1    61117.30    63300.48   1903.71 o 
   8   2  -1    41184.52    43110.82   1422.92 o 
  10   2  -1    25001.09    25912.51   1657.81 o 
  12   2  -1    13354.98    11787.04   1714.03 o 
  -9   3  -1     8926.32     7974.57    700.82 o 
  -7   3  -1     6065.58     5786.52    292.23 o 
  -5   3  -1    18831.34    18944.07    847.05 o 
  -3   3  -1    36076.30    37599.95   1163.37 o 
  -1   3  -1    43138.27    43521.55   1172.14 o 
   1   3  -1    72087.59    69720.07   1829.84 o 
   3   3  -1    60417.45    57503.04   1907.22 o 
   5   3  -1    56561.14    57266.30   1739.95 o 
   7   3  -1    42405.71    41721.02   1276.86 o 
   9   3  -1    26276.08    26835.13   1018.41 o 
  11   3  -1    11918.92    12610.33   1424.26 o 
 -10   4  -1     2080.92     2004.67    463.03 o 
  -8   4  -1     1035.36      979.72    182.90 o 
  -6   4  -1     4881.12     5147.00    228.50 o 
  -4   4  -1     4103.18     4514.36    199.04 o 
  -2   4  -1    13405.63    14019.35    413.04 o 
   0   4  -1     7643.86     7202.08    244.96 o 
   2   4  -1    31710.12    30590.98    857.91 o 
   4   4  -1     9061.24     9331.16    330.01 o 
   6   4  -1     9897.03     9749.00    358.89 o 
   8   4  -1     4691.13     4341.21    246.12 o 
  10   4  -1     3684.32     3480.56    354.39 o 
  -9   5  -1      834.51      467.46    619.78 o 
  -7   5  -1     5781.90     5978.23    312.98 o 
  -5   5  -1     2514.87     2530.90    169.34 o 
  -3   5  -1     6466.16     6816.49    210.59 o 
  -1   5  -1     8650.69     8701.31    246.18 o 
   1   5  -1    24023.55    23873.60    794.24 o 
   3   5  -1    11263.09    11418.61    365.99 o 
   5   5  -1    11982.45    12031.04    394.48 o 
   7   5  -1     1809.20     1699.93    129.32 o 
   9   5  -1     7990.48     7959.51    409.06 o 
  11   5  -1     2222.03     2059.24    472.00 o 
 -10   6  -1     6021.33     5907.05    459.96 o 
  -8   6  -1     9215.55     9246.00    373.96 o 
  -6   6  -1     7202.10     7720.54    329.89 o 
  -4   6  -1    19576.28    19129.77    524.75 o 
  -2   6  -1    40146.28    41430.82   1140.91 o 
   0   6  -1    46589.03    44277.91   1437.35 o 
   2   6  -1    58658.09    57549.34   1326.87 o 
   4   6  -1    53450.49    52321.18   1770.36 o 
   6   6  -1    40099.71    41598.63   1282.76 o 
   8   6  -1    32646.21    34018.47   1178.41 o 
  10   6  -1    14116.12    12631.19    901.87 o 
  -9   7  -1     8737.27     9643.58    558.52 o 
  -7   7  -1    15535.29    15432.75    540.06 o 
  -5   7  -1    26194.62    26991.16    724.89 o 
  -3   7  -1    25072.39    24629.18    737.42 o 
  -1   7  -1    44446.20    42938.65   1098.66 o 
   1   7  -1    49083.40    46239.39   1331.94 o 
   3   7  -1    85372.61    83009.80   2524.22 o 
   5   7  -1    43553.30    44250.40   1438.82 o 
   7   7  -1    46666.34    49263.09   1967.81 o 
   9   7  -1    25188.69    25055.97   1192.75 o 
  11   7  -1    20161.33    19856.09   1959.22 o 
 -10   8  -1     5116.90     4466.08    415.96 o 
  -8   8  -1     1612.94     1750.21    225.06 o 
  -6   8  -1     8549.06     8746.54    323.30 o 
  -4   8  -1     6043.94     6078.13    197.38 o 
  -2   8  -1    28072.78    27462.86    811.43 o 
   0   8  -1    18254.49    17327.57    498.81 o 
   2   8  -1    44622.36    44134.48   1056.87 o 
   4   8  -1    27323.98    27752.05    802.18 o 
   6   8  -1    24098.83    23791.67   1099.14 o 
   8   8  -1    16095.33    15588.77    617.76 o 
  10   8  -1    10200.93    10033.96    747.15 o 
  -9   9  -1      262.26      137.81    219.05 o 
  -7   9  -1      310.38      372.51    169.79 o 
  -5   9  -1       96.27      119.89     76.20 o 
  -3   9  -1      605.72      688.65     68.30 o 
  -1   9  -1     2983.33     3140.45    129.54 o 
   1   9  -1     2079.75     2203.17     96.69 o 
   3   9  -1     1063.16     1074.04     54.91 o 
   5   9  -1      865.58      991.08     99.80 o 
   7   9  -1      710.60      398.77    112.50 o 
   9   9  -1      119.81      146.95    161.74 o 
  11   9  -1       35.96       42.93    457.82 o 
  -8  10  -1     2527.74     2165.39    216.63 o 
  -6  10  -1    10082.91     9776.08    370.00 o 
  -4  10  -1     6125.26     6146.90    235.37 o 
  -2  10  -1    17219.98    17135.33    486.93 o 
   0  10  -1    13677.33    13183.80    395.88 o 
   2  10  -1    25338.47    24297.10    556.36 o 
   4  10  -1    17685.24    17451.24    504.20 o 
   6  10  -1    20081.31    21483.94    775.36 o 
   8  10  -1    13560.63    12644.25    575.88 o 
  10  10  -1     8048.18     7674.36    670.59 o 
  -9  11  -1     7084.56     6216.06    518.91 o 
  -7  11  -1     9598.16    10166.77    437.49 o 
  -5  11  -1    13357.92    14090.50    434.41 o 
  -3  11  -1    14408.69    14988.11    444.75 o 
  -1  11  -1    43036.91    41096.80   1241.74 o 
   1  11  -1    31914.34    32617.09   1165.73 o 
   3  11  -1    62533.12    63132.12   1465.42 o 
   5  11  -1    32134.86    32637.11   1034.85 o 
   7  11  -1    40136.94    43380.82   1498.43 o 
   9  11  -1    16825.65    17361.36   1132.77 o 
  -8  12  -1     4900.95     4581.19    322.29 o 
  -6  12  -1    14519.88    15040.70    537.06 o 
  -4  12  -1    12276.75    12675.46    372.70 o 
  -2  12  -1    20935.49    21441.89    805.46 o 
   0  12  -1    21472.36    20640.11    636.55 o 
   2  12  -1    40142.38    40772.45   1042.39 o 
   4  12  -1    32241.74    32102.08    779.18 o 
   6  12  -1    26496.09    27394.41   1179.95 o 
   8  12  -1    20811.85    21081.20   1069.40 o 
  10  12  -1    15556.45    15311.55   1177.18 o 
  -9  13  -1      960.89     1148.11    304.97 o 
  -7  13  -1     1540.68     1467.74    194.50 o 
  -5  13  -1      964.87      991.60    124.54 o 
  -3  13  -1     3596.84     3450.60    187.82 o 
  -1  13  -1     4826.60     4683.12    186.66 o 
   1  13  -1     8220.28     8128.66    252.47 o 
   3  13  -1     6623.63     6512.81    173.75 o 
   5  13  -1     6835.88     6937.03    240.60 o 
   7  13  -1     3556.66     3280.90    283.26 o 
   9  13  -1     3838.06     3232.41    391.31 o 
  -8  14  -1       81.25      106.93    237.91 o 
  -6  14  -1     2384.85     2254.03    212.36 o 
  -4  14  -1      166.48     -106.40    133.65 o 
  -2  14  -1     3228.18     3176.83    198.80 o 
   0  14  -1     2903.37     2846.64    138.70 o 
   2  14  -1     6276.84     6434.91    217.90 o 
   4  14  -1     3962.16     3907.69    165.24 o 
   6  14  -1     5626.55     5697.56    239.84 o 
   8  14  -1     1951.86     1860.18    220.95 o 
  10  14  -1     2101.28     2230.17    544.74 o 
  -7  15  -1     4679.60     4303.60    350.04 o 
  -5  15  -1     8681.52     8981.20    394.10 o 
  -3  15  -1    10085.56    10576.01    415.44 o 
  -1  15  -1    25498.49    24944.93    798.08 o 
   1  15  -1    14528.86    15243.74    429.89 o 
   3  15  -1    21123.15    21520.45    506.15 o 
   5  15  -1    23230.09    24038.67    738.58 o 
   7  15  -1    21612.45    22566.07    869.28 o 
   9  15  -1    10022.98     9818.38    823.45 o 
  -8  16  -1     7576.10     7628.58    564.10 o 
  -6  16  -1     9087.41     9007.26    448.69 o 
  -4  16  -1    13656.51    13982.99   1426.54 o 
  -2  16  -1    12129.63    12320.80    459.72 o 
   0  16  -1    27078.53    26968.17    832.13 o 
   2  16  -1    33483.41    33246.78    967.76 o 
   4  16  -1    29694.28    29710.89    844.16 o 
   6  16  -1    21851.72    23221.23    783.03 o 
   8  16  -1    18004.35    17769.05   1258.39 o 
  -7  17  -1     4496.57     4509.80    376.05 o 
  -5  17  -1     4025.27     4279.65    517.15 o 
  -3  17  -1     8888.99     8656.83    432.51 o 
  -1  17  -1    10471.70    10446.06    394.76 o 
   1  17  -1    14402.14    14455.75    426.13 o 
   3  17  -1     7561.08     7611.13    280.05 o 
   5  17  -1    19025.62    19472.23    655.31 o 
   7  17  -1     6604.70     5705.44    388.13 o 
  -6  18  -1       10.82      469.92    315.10 o 
  -4  18  -1      114.48       66.56    231.00 o 
  -2  18  -1      370.36      514.65    175.71 o 
   0  18  -1      414.35      471.41    101.64 o 
   2  18  -1      809.36      822.50    122.13 o 
   4  18  -1      252.81      216.10     97.31 o 
   6  18  -1      349.91      208.91    169.15 o 
   8  18  -1      121.29       -8.01    308.34 o 
  -5  19  -1     3280.00     3175.70    406.91 o 
  -3  19  -1     4082.65     4101.66    349.75 o 
  -1  19  -1     6710.17     6685.64    340.62 o 
   1  19  -1     8486.98     8887.05    355.36 o 
   3  19  -1     6235.87     6549.95    341.07 o 
   5  19  -1    11055.36    10827.64    444.25 o 
   7  19  -1     6081.94     6005.35    620.22 o 
  -6  20  -1     4146.15     4018.70    502.43 o 
  -4  20  -1    11360.67    11565.80   1126.66 o 
  -2  20  -1     9450.49     9772.79    749.98 o 
   0  20  -1    19020.40    19895.70    711.60 o 
   2  20  -1    13070.20    13455.89    544.57 o 
   4  20  -1    18875.12    19167.78    862.03 o 
   6  20  -1    16078.71    17403.49   1610.18 o 
  -5  21  -1     4623.47     4870.55    532.69 o 
  -3  21  -1     8001.07     8314.55    540.41 o 
  -1  21  -1     8726.56     8385.00    444.33 o 
   1  21  -1    15111.26    15713.28    630.49 o 
   3  21  -1    10321.88    10333.59    497.29 o 
   5  21  -1    17623.05    19151.79   2162.44 o 
  -4  22  -1      797.46     1109.99    397.35 o 
  -2  22  -1     1944.87     1651.22    347.08 o 
   0  22  -1     3089.45     2504.60    224.49 o 
   2  22  -1     1638.69     1804.06    238.52 o 
   4  22  -1     2686.95     2501.10    512.24 o 
  -3  23  -1     1673.63     1855.09    352.42 o 
  -1  23  -1      760.70      341.38    280.17 o 
   1  23  -1     1870.41     1676.02    278.52 o 
   3  23  -1      974.82     1079.19    278.66 o 
  -2  24  -1     4382.73     3712.63    555.54 o 
   0  24  -1     7670.14     8146.31    617.06 o 
   2  24  -1     6221.47     6334.07    493.90 o 
 -10   0   0    11825.17    10739.11   1180.08 o 
  -8   0   0    32464.64    31485.15   2083.34 o 
  -6   0   0    44282.60    45010.89   2738.44 o 
  -4   0   0    84658.70    78976.75   9019.36 o 
  -2   0   0   116542.56   109250.27   7246.85 o 
   2   0   0   126085.92   118776.84   8497.06 o 
   4   0   0    86548.08    83436.76   6230.26 o 
   6   0   0    42914.02    43027.50   1930.58 o 
   8   0   0    30896.25    30987.63   3143.79 o 
  10   0   0    13373.88    13800.39   1221.91 o 
 -11   1   0     4577.21     4276.18    487.71 o 
  -9   1   0    12043.92    11057.76    557.06 o 
  -7   1   0    24024.78    24405.37    824.07 o 
  -5   1   0    57799.31    59567.70   1919.38 o 
  -3   1   0    60724.80    60916.18   2055.69 o 
   3   1   0    58191.13    58438.73   1948.55 o 
   5   1   0    59664.73    61492.29   1858.92 o 
   7   1   0    20337.76    20488.00    726.56 o 
   9   1   0    12632.92    13317.06    855.13 o 
  11   1   0     4263.99     3657.97    440.35 o 
 -10   2   0      750.76     1374.05    319.32 o 
  -8   2   0      136.08      325.77    170.90 o 
  -6   2   0     2002.01     1943.32    134.48 o 
  -4   2   0     1128.49     1284.67     82.56 o 
  -2   2   0     4493.00     4878.71    158.23 o 
   2   2   0     4302.93     4556.27    159.89 o 
   6   2   0     1586.82     1714.56    119.60 o 
   8   2   0      240.80      230.27    181.78 o 
  10   2   0      732.62      977.56    543.43 o 
 -11   3   0     2578.72     2640.99    688.03 o 
  -9   3   0     6139.81     5665.00    362.45 o 
  -7   3   0     6061.89     5918.82    279.99 o 
  -5   3   0    14805.71    14923.86    482.58 o 
  -3   3   0    38868.67    37624.18   1155.29 o 
  -1   3   0    47302.06    43881.75   1297.08 o 
   1   3   0    49312.35    46009.45   1251.84 o 
   3   3   0    35119.04    33833.46   1094.80 o 
   5   3   0    16965.26    17497.36    541.14 o 
   7   3   0     4880.11     4900.80    348.03 o 
   9   3   0     6304.86     5825.79    446.41 o 
  11   3   0     1650.20     1472.28    337.81 o 
 -10   4   0     8324.66     7048.34    916.50 o 
  -8   4   0    28545.22    29127.05   1056.02 o 
  -6   4   0    41325.43    44102.50   1517.02 o 
  -4   4   0    86667.13    85240.61   2555.90 o 
  -2   4   0    86464.32    85703.24   2374.36 o 
   0   4   0   161453.05   138128.83   4475.87 o 
   2   4   0    88185.47    85169.35   2656.45 o 
   4   4   0    85641.66    83929.33   2589.20 o 
   6   4   0    40746.56    42576.65   1343.35 o 
   8   4   0    27397.95    27458.76   1055.48 o 
  10   4   0     9407.95     9766.30    955.87 o 
 -11   5   0     8993.31     7803.25    766.28 o 
  -9   5   0    12857.51    11678.89   1334.73 o 
  -7   5   0    26497.16    26976.41    913.41 o 
  -5   5   0    48728.99    50958.15   1560.28 o 
  -3   5   0    69993.45    68663.08   2427.28 o 
  -1   5   0   143193.84   136938.56   3772.13 o 
   1   5   0   140721.16   128305.59   3806.22 o 
   3   5   0    72129.87    74178.06   2293.56 o 
   5   5   0    49709.24    52367.66   1647.45 o 
   7   5   0    26435.15    27646.04    947.24 o 
   9   5   0    12421.53    12915.01   1055.17 o 
  11   5   0     9198.96     8629.49    748.52 o 
 -10   6   0     4633.32     3699.89   1021.88 o 
  -8   6   0     2677.98     2354.72    231.61 o 
  -6   6   0    22462.80    22572.17    692.54 o 
  -4   6   0     6918.37     6769.75    219.82 o 
  -2   6   0    27506.21    25767.55    687.43 o 
   0   6   0    21004.54    20421.65    870.31 o 
   2   6   0    25876.74    24579.47    607.25 o 
   4   6   0     7962.53     8251.99    264.03 o 
   6   6   0    20534.21    20205.69    682.81 o 
   8   6   0     2890.72     2676.67    244.16 o 
  10   6   0     4067.08     4076.65    670.44 o 
 -11   7   0      388.24      132.69    323.17 o 
  -9   7   0      409.62      613.22    226.77 o 
  -7   7   0      324.59      230.90    106.39 o 
  -5   7   0     2150.84     2128.74    108.36 o 
  -3   7   0     6091.37     6426.95    188.73 o 
  -1   7   0     4445.96     4505.64    260.95 o 
   1   7   0     5950.98     6021.61    159.05 o 
   3   7   0     5090.01     5457.97    176.65 o 
   5   7   0     2327.68     2383.38    135.73 o 
   7   7   0      546.74      640.79    127.83 o 
   9   7   0      425.71      544.52    263.86 o 
  11   7   0      217.71       16.51    442.19 o 
 -10   8   0     6037.26     5681.22    565.97 o 
  -8   8   0    12566.78    13457.76    497.98 o 
  -6   8   0    16181.10    16611.68    551.76 o 
  -4   8   0    35340.38    35213.60    934.54 o 
  -2   8   0    65532.37    64953.09   1741.18 o 
   0   8   0    26759.80    25100.39   1109.89 o 
   2   8   0    65037.74    64836.43   1809.95 o 
   4   8   0    35506.66    34445.47    908.07 o 
   6   8   0    16765.68    17240.84    597.86 o 
   8   8   0    12438.49    13727.16    802.41 o 
  10   8   0     5562.52     4755.65    568.75 o 
  -9   9   0    13238.84    13937.48    731.46 o 
  -7   9   0    32644.54    34349.60   1129.49 o 
  -5   9   0    42403.57    42747.15   1210.86 o 
  -3   9   0    83512.59    80205.71   2263.67 o 
  -1   9   0   100244.04    98458.23   2908.24 o 
   1   9   0    98591.72    96714.13   2178.34 o 
   3   9   0    85819.92    84036.48   2381.40 o 
   5   9   0    39111.95    38973.16   1142.33 o 
   7   9   0    34992.39    35572.00   1308.09 o 
   9   9   0    11764.89    11147.86   1212.36 o 
 -10  10   0     8542.15     8060.92    563.14 o 
  -8  10   0     6895.20     6903.78    363.83 o 
  -6  10   0    29158.17    28854.75    929.35 o 
  -4  10   0    32083.29    30561.46    848.21 o 
  -2  10   0    60171.43    59587.59   1621.43 o 
   0  10   0    32237.66    31442.53   1204.54 o 
   2  10   0    58115.32    56717.69   1628.90 o 
   4  10   0    30630.26    30691.91   1211.51 o 
   6  10   0    29269.98    29896.50    870.33 o 
   8  10   0     6573.95     6359.86    465.13 o 
  10  10   0     6602.06     6744.77   1392.41 o 
  -9  11   0     1018.81     1130.51    209.23 o 
  -7  11   0     1638.04     1448.42    172.82 o 
  -5  11   0      697.86      686.04     82.38 o 
  -3  11   0     1478.10     1530.86    143.09 o 
  -1  11   0     5112.08     4990.83    182.62 o 
   1  11   0     5166.40     5199.93    133.40 o 
   3  11   0     1525.49     1667.00    108.93 o 
   5  11   0      593.25      448.37     93.23 o 
   7  11   0     1197.47     1052.25     98.90 o 
   9  11   0      947.41      680.64    256.31 o 
 -10  12   0     4305.20     4134.63    376.51 o 
  -8  12   0     2912.36     2544.04    241.58 o 
  -6  12   0     7738.03     8236.98    308.96 o 
  -4  12   0     6344.61     6335.17    241.75 o 
  -2  12   0    24379.07    23835.55    664.42 o 
   0  12   0    10649.61    11654.40    409.60 o 
   2  12   0    24815.53    24834.13    550.97 o 
   4  12   0     6344.66     6532.69    261.16 o 
   6  12   0     7170.03     7549.95    358.36 o 
   8  12   0     3241.57     3112.45    334.91 o 
  10  12   0     3883.41     2577.70    475.73 o 
  -9  13   0     9674.83     8920.32    730.80 o 
  -7  13   0    22147.39    22114.86    903.43 o 
  -5  13   0    32303.33    34194.67   1074.31 o 
  -3  13   0    55233.48    53208.84   1883.22 o 
  -1  13   0    50586.90    49794.82   1423.72 o 
   1  13   0    49076.91    47888.52   1071.80 o 
   3  13   0    56882.31    57027.63   1430.57 o 
   5  13   0    29582.54    29875.88   1316.38 o 
   7  13   0    23656.57    22872.13   1096.52 o 
   9  13   0     8269.00     7339.16    709.96 o 
  -8  14   0    12252.28    11848.55    652.15 o 
  -6  14   0    18080.17    18296.21    704.22 o 
  -4  14   0    37790.38    36634.42   1613.50 o 
  -2  14   0    54571.16    53462.66   1577.41 o 
   0  14   0    41229.80    40838.99   1273.30 o 
   2  14   0    53376.88    51785.09   1243.22 o 
   4  14   0    36625.82    37315.23   1287.35 o 
   6  14   0    18913.19    19040.64    883.97 o 
   8  14   0    11704.59    11304.46    824.16 o 
  -9  15   0     2927.16     2178.00    283.07 o 
  -7  15   0     4110.50     4448.10    300.44 o 
  -5  15   0     9039.28     9778.25    447.19 o 
  -3  15   0    10068.54    10028.47    390.03 o 
  -1  15   0     8944.22     8609.14    320.56 o 
   1  15   0    10792.72    10681.26    314.18 o 
   3  15   0     8347.69     8255.20    232.80 o 
   5  15   0     8916.29     8524.58    435.48 o 
   7  15   0     3656.18     3940.59    793.18 o 
   9  15   0     2566.98     2259.69    493.26 o 
  -8  16   0       48.91      190.84    186.98 o 
  -6  16   0     2793.63     2722.34    317.68 o 
  -4  16   0      140.25      196.55    158.47 o 
  -2  16   0     1776.07     1619.55    115.81 o 
   0  16   0      201.99      282.71     70.56 o 
   2  16   0     1806.67     1854.20     97.31 o 
   4  16   0      221.75       40.96    107.53 o 
   6  16   0     2656.98     2361.25    279.19 o 
   8  16   0      137.96       25.12    328.11 o 
  -7  17   0     6886.16     6037.63    576.98 o 
  -5  17   0    11851.22    11700.05    917.23 o 
  -3  17   0    14578.12    14931.31    593.29 o 
  -1  17   0    25772.56    26444.90    859.24 o 
   1  17   0    26047.56    26491.02    848.11 o 
   3  17   0    15607.05    15879.80    425.68 o 
   5  17   0    11079.69    11078.82    423.68 o 
   7  17   0     7055.57     7104.94    566.23 o 
  -6  18   0    13736.52    12029.81    795.31 o 
  -4  18   0    31926.84    32701.07   1501.46 o 
  -2  18   0    27079.86    28007.09    928.07 o 
   0  18   0    32888.80    34455.33   1034.34 o 
   2  18   0    26480.52    27043.82    885.14 o 
   4  18   0    31823.29    32604.39   1032.42 o 
   6  18   0    13648.79    13626.74    854.37 o 
  -7  19   0     5451.21     5855.87    632.00 o 
  -5  19   0    11234.89    11368.16    662.52 o 
  -3  19   0    15333.18    16513.14    780.23 o 
  -1  19   0    19500.52    20461.93    739.54 o 
   1  19   0    21003.01    23183.37    834.85 o 
   3  19   0    13889.55    14217.52    463.18 o 
   5  19   0    11457.77    11069.55    489.79 o 
   7  19   0     4650.32     5807.86    618.34 o 
  -6  20   0      642.46      340.46    337.88 o 
  -4  20   0     1595.48     1033.67    251.83 o 
  -2  20   0      658.72      663.93    136.28 o 
   0  20   0     1128.60     1061.16    258.07 o 
   2  20   0      668.59      620.09    220.82 o 
   4  20   0     1331.43     1377.64    233.93 o 
   6  20   0      432.54      -81.21    259.51 o 
  -5  21   0     3098.96     2304.83    414.26 o 
  -3  21   0     2430.25     2609.50    365.23 o 
  -1  21   0     5052.88     4816.08    261.76 o 
   1  21   0     5635.45     6066.03    304.57 o 
   3  21   0     2384.86     2272.27    227.35 o 
   5  21   0     3136.40     2594.96    403.42 o 
  -4  22   0    17536.86    17876.85   1550.33 o 
  -2  22   0    13704.21    12913.93    688.09 o 
   0  22   0    25967.49    26555.28   1000.34 o 
   2  22   0    13896.11    14209.78    660.02 o 
   4  22   0    17267.21    17073.92   1326.67 o 
  -3  23   0    14647.36    16644.79   1438.59 o 
  -1  23   0    17701.05    18788.48   1054.68 o 
   1  23   0    17851.94    18083.00   1113.47 o 
   3  23   0    14189.09    15000.65   1115.46 o 
  -2  24   0     5187.34     5124.63    811.13 o 
   0  24   0     4435.76     3645.53    357.29 o 
   2  24   0     5134.51     4997.06    444.96 o 
 -11   1   1     5678.92     4600.75    519.98 o 
  -9   1   1    19936.64    20631.53    823.91 o 
  -7   1   1    18142.58    18551.94    653.73 o 
  -5   1   1    36815.74    36701.73   1346.18 o 
  -3   1   1    35649.72    36026.85   1174.15 o 
   1   1   1    10661.87    10574.72    310.06 o 
   3   1   1    23588.91    23032.99    746.52 o 
   5   1   1     9662.39     9855.92    323.35 o 
   7   1   1     3725.87     3826.80    261.69 o 
   9   1   1     5396.49     4694.01    426.20 o 
 -10   2   1    24438.75    26124.96   1550.81 o 
  -8   2   1    43377.06    44238.58   1531.34 o 
  -6   2   1    57804.13    60989.10   1921.54 o 
  -4   2   1   104290.28   104844.13   3162.44 o 
  -2   2   1    36855.66    35789.77   1341.81 o 
   0   2   1    82423.27    82349.26   2420.91 o 
   2   2   1    26710.75    25880.46    815.48 o 
   4   2   1    40197.80    39614.63   1507.08 o 
   6   2   1     7708.83     7673.24    423.34 o 
   8   2   1    15884.49    15775.51    662.61 o 
  10   2   1     5953.83     4608.28    706.19 o 
 -11   3   1    13283.58    15514.42   1623.42 o 
  -9   3   1    25884.69    26627.03   1057.62 o 
  -7   3   1    41634.91    41184.56   1315.81 o 
  -5   3   1    56676.80    58978.64   1730.07 o 
  -3   3   1    65897.91    63517.43   2010.25 o 
  -1   3   1    72430.26    69288.07   2175.52 o 
   1   3   1    43217.37    44100.93   1244.70 o 
   3   3   1    37294.91    37892.05   1151.53 o 
   5   3   1    18165.41    17622.07    563.86 o 
   7   3   1     6313.74     6107.04    301.14 o 
   9   3   1     8970.85     7895.25    681.63 o 
 -10   4   1     4281.00     3616.87    381.47 o 
  -8   4   1     4384.03     4636.40    262.87 o 
  -6   4   1    11189.37    11336.11    449.88 o 
  -4   4   1     8364.48     8519.40    299.96 o 
  -2   4   1    33623.23    31247.89    850.98 o 
   0   4   1     5655.13     5549.17    159.55 o 
   2   4   1    15404.60    16047.83    463.36 o 
   4   4   1     4657.13     5083.41    221.22 o 
   6   4   1     4686.94     4731.45    222.50 o 
   8   4   1     1663.32     1335.80    189.82 o 
  10   4   1     2167.22     1402.98    491.69 o 
 -11   5   1     1781.74     1605.81    325.89 o 
  -9   5   1     8434.37     8116.33    441.53 o 
  -7   5   1     2863.00     2331.64    469.98 o 
  -5   5   1    11052.70    11089.01    359.75 o 
  -3   5   1    10660.93    11049.75    302.51 o 
  -1   5   1    22997.31    21951.92    604.35 o 
   3   5   1     4421.62     4696.14    460.13 o 
   5   5   1     3509.79     3419.01    156.76 o 
   7   5   1     5554.01     5350.44    316.80 o 
   9   5   1     1820.46     2158.97    524.25 o 
 -10   6   1    14483.46    13258.51    998.65 o 
  -8   6   1    32179.65    33543.13   1204.93 o 
  -6   6   1    39365.67    39732.20   1420.72 o 
  -4   6   1    56147.60    56318.09   1755.28 o 
  -2   6   1    61489.70    61768.03   1912.70 o 
   0   6   1    52907.45    51348.86   1428.23 o 
   2   6   1    39226.45    39826.29   1069.50 o 
   4   6   1    20465.07    20166.19    607.66 o 
   6   6   1     7670.90     7995.35    330.53 o 
   8   6   1     8225.88     9255.79    813.59 o 
  10   6   1     6321.40     6753.12    660.12 o 
 -11   7   1    20217.50    20007.94   1510.75 o 
  -9   7   1    27534.02    27181.47   1311.91 o 
  -7   7   1    48302.65    49338.93   2103.84 o 
  -5   7   1    47045.63    46428.98   1483.44 o 
  -3   7   1    83556.80    80288.30   2321.48 o 
  -1   7   1    47333.04    44245.57   1121.26 o 
   1   7   1    43912.20    43811.57   1161.49 o 
   3   7   1    26588.73    26194.72    771.71 o 
   5   7   1    23100.12    23580.14    814.80 o 
   7   7   1    17881.16    18487.34    712.65 o 
   9   7   1     8037.82     8418.17    870.91 o 
 -10   8   1    11674.87    12314.44   2037.60 o 
  -8   8   1    13994.17    12843.79    590.78 o 
  -6   8   1    23187.33    23606.34    715.99 o 
  -4   8   1    25679.86    26103.50    731.20 o 
  -2   8   1    47472.22    47033.04   1747.66 o 
   0   8   1    15602.25    15119.74    344.95 o 
   2   8   1    31344.46    30765.97    712.68 o 
   4   8   1     4199.18     4411.43    208.07 o 
   6   8   1     8382.97     8506.56    364.48 o 
   8   8   1     2177.36     2481.18    399.78 o 
  10   8   1     5092.16     4537.76    491.58 o 
 -11   9   1       20.96      184.15    239.35 o 
  -9   9   1      104.97      299.35    171.63 o 
  -7   9   1      756.35      875.83    114.49 o 
  -5   9   1      866.16     1070.85     90.34 o 
  -3   9   1      988.89      898.24     75.77 o 
  -1   9   1     2008.11     2226.78     94.33 o 
   1   9   1     2831.72     2844.94    122.09 o 
   3   9   1      584.97      570.83     59.19 o 
   5   9   1       85.40      -69.81     94.63 o 
   7   9   1      364.07      443.21    149.51 o 
   9   9   1      225.14       32.74    271.68 o 
 -10  10   1     8126.74     8300.00    505.65 o 
  -8  10   1    13735.72    13433.80    548.89 o 
  -6  10   1    23112.43    23899.06    695.33 o 
  -4  10   1    16407.84    16071.15    558.35 o 
  -2  10   1    25698.62    25521.57    771.90 o 
   0  10   1    14228.82    13978.52    322.29 o 
   2  10   1    16573.54    16525.71    549.65 o 
   4  10   1     6486.51     6687.10    230.11 o 
   6  10   1    11653.05    11270.51    376.85 o 
   8  10   1     2468.82     2053.34    305.28 o 
  -9  11   1    17506.80    17935.39    868.74 o 
  -7  11   1    38528.69    41749.40   1364.30 o 
  -5  11   1    31922.01    31572.82    977.29 o 
  -3  11   1    59121.75    59336.74   1814.04 o 
  -1  11   1    35878.16    35704.06   1158.72 o 
   1  11   1    40708.39    38716.35    907.07 o 
   3  11   1    15447.10    16000.96    577.82 o 
   5  11   1    10432.18    11165.06    436.20 o 
   7  11   1     9941.98     9887.94    490.90 o 
   9  11   1     5742.55     4888.50    552.04 o 
 -10  12   1    16221.70    15237.63    869.73 o 
  -8  12   1    21299.03    21416.30    852.57 o 
  -6  12   1    27244.98    28292.51    915.50 o 
  -4  12   1    30112.03    30144.08   1059.97 o 
  -2  12   1    38128.89    39572.06   1372.69 o 
   0  12   1    20425.64    20378.84    451.92 o 
   2  12   1    20061.51    19891.52    616.73 o 
   4  12   1     9392.16     9110.99    387.25 o 
   6  12   1    15573.66    14844.97    582.56 o 
   8  12   1     5330.81     5388.88    488.14 o 
  -9  13   1     3965.32     3796.99    436.45 o 
  -7  13   1     3000.14     3231.62    224.21 o 
  -5  13   1     6313.46     6502.31    238.95 o 
  -3  13   1     6806.50     6529.51    301.00 o 
  -1  13   1     7492.89     7385.91    341.29 o 
   1  13   1     5940.99     6265.25    160.34 o 
   3  13   1     3016.22     3018.08    180.40 o 
   5  13   1     1108.88     1138.13    145.22 o 
   7  13   1     1272.61     1579.04    283.77 o 
   9  13   1     1176.93     1061.62    555.81 o 
 -10  14   1     2186.66     2960.34    878.44 o 
  -8  14   1     1399.23     1390.04    207.30 o 
  -6  14   1     5946.27     5684.82    280.66 o 
  -4  14   1     2951.28     2934.77    229.91 o 
  -2  14   1     7265.59     7571.96    257.52 o 
   0  14   1     2864.46     3136.26    140.69 o 
   2  14   1     3892.47     3883.82    141.14 o 
   4  14   1       43.97       75.72     97.50 o 
   6  14   1     2413.03     2472.99    348.55 o 
   8  14   1       21.13      146.48    231.06 o 
  -9  15   1    10019.36     9636.86    548.58 o 
  -7  15   1    21653.97    23659.75    879.05 o 
  -5  15   1    24132.57    25133.78    923.88 o 
  -3  15   1    20881.61    20891.60    625.09 o 
  -1  15   1    15349.37    15763.58    551.02 o 
   1  15   1    22116.68    22033.10    544.42 o 
   3  15   1    11180.12    11429.39    401.63 o 
   5  15   1     8644.44     8345.93    491.15 o 
   7  15   1     5036.28     4616.80    475.37 o 
  -8  16   1    19514.19    20710.67   1002.70 o 
  -6  16   1    22443.82    24022.76   1177.17 o 
  -4  16   1    27348.83    28353.00   1126.25 o 
  -2  16   1    32691.30    33263.30   1086.28 o 
   0  16   1    30421.12    31278.74    934.45 o 
   2  16   1    10485.46    10808.07    304.84 o 
   4  16   1    12738.95    13561.02    618.81 o 
   6  16   1     8870.87     8908.29    623.66 o 
   8  16   1     7113.19     6598.62    659.91 o 
  -7  17   1     6727.49     6646.13    520.51 o 
  -5  17   1    18436.68    18705.86    851.07 o 
  -3  17   1     8631.48     8675.16    328.39 o 
  -1  17   1    12736.97    13396.46    481.53 o 
   1  17   1    10777.00    10893.43    316.46 o 
   3  17   1     7711.00     7613.75    274.25 o 
   5  17   1     5188.29     5443.31    515.18 o 
   7  17   1     4007.01     4262.92    495.60 o 
  -8  18   1      172.46      213.63    296.54 o 
  -6  18   1      275.16      488.01    297.33 o 
  -4  18   1      242.04       83.45    186.40 o 
  -2  18   1      739.54      805.39    138.50 o 
   0  18   1      467.86      376.81    114.65 o 
   2  18   1      334.07      377.49     83.78 o 
   4  18   1       75.69      214.12    158.21 o 
   6  18   1        3.04      194.75    292.92 o 
  -7  19   1     6281.75     7314.81    877.13 o 
  -5  19   1    11526.61    12232.37    634.65 o 
  -3  19   1     7025.01     6942.41    359.08 o 
  -1  19   1     8415.35     8997.53    388.23 o 
   1  19   1     7007.57     6934.99    336.78 o 
   3  19   1     4912.08     4776.41    209.15 o 
   5  19   1     3790.75     3967.88    315.39 o 
  -6  20   1    15555.98    17118.84   1734.66 o 
  -4  20   1    19397.81    20040.04    943.62 o 
  -2  20   1    12933.78    13533.60    587.66 o 
   0  20   1    19563.85    19825.97    869.30 o 
   2  20   1     7736.03     7639.92    337.74 o 
   4  20   1    11787.39    11692.44    694.49 o 
   6  20   1     3696.61     3821.86    468.72 o 
  -5  21   1    16693.01    18291.76   1484.98 o 
  -3  21   1     9788.48    10380.90    584.34 o 
  -1  21   1    13895.50    13908.28    563.49 o 
   1  21   1     7841.16     7951.97    446.76 o 
   3  21   1     7065.90     6868.62    437.28 o 
   5  21   1     5354.50     5267.03    573.58 o 
  -4  22   1     2159.53     1679.18    355.44 o 
  -2  22   1     1498.75     1269.93    213.89 o 
   0  22   1     2676.61     2119.38    278.15 o 
   2  22   1     1480.28     1273.73    244.37 o 
   4  22   1      800.04      971.31    451.50 o 
  -3  23   1     1320.82     1177.72    495.81 o 
  -1  23   1     1791.47     1593.82    533.88 o 
   1  23   1     1262.08     1562.53    398.33 o 
   3  23   1     1552.18     1805.94    576.36 o 
  -2  24   1     5308.07     4927.32    583.02 o 
   0  24   1     7126.83     7030.97    565.13 o 
   2  24   1     4153.93     5786.19    869.90 o 
 -10   0   2    24546.45    21747.72   2007.13 o 
  -8   0   2    15543.12    15759.44   1218.51 o 
  -6   0   2    37733.09    39960.39   1828.04 o 
  -4   0   2    58569.99    61245.80   3142.35 o 
   2   0   2    28822.53    28872.55   1317.17 o 
   4   0   2    47300.50    47739.58   1957.91 o 
   6   0   2    23906.68    22391.00   1104.80 o 
   8   0   2    27159.05    25533.15   2078.06 o 
  10   0   2    10420.95     9281.41   1106.98 o 
 -11   1   2     9472.85     9282.40    762.81 o 
  -9   1   2    10435.27    10738.24    479.55 o 
  -7   1   2     9806.48    10129.42    406.57 o 
  -5   1   2    22116.00    20706.80    619.64 o 
  -1   1   2    38205.37    38055.19    944.11 o 
   1   1   2    15882.48    16841.04    552.05 o 
   3   1   2    19913.04    19747.90    603.57 o 
   5   1   2    16790.31    16415.62    522.85 o 
   7   1   2    16516.78    16427.86    758.46 o 
   9   1   2     9720.72     8951.98    961.08 o 
 -12   2   2      574.52     -228.84    420.33 o 
 -10   2   2      711.91      736.87    246.80 o 
  -8   2   2      839.37      986.84    145.09 o 
  -6   2   2     2066.18     2147.77    117.69 o 
  -4   2   2     6341.76     6761.40    254.11 o 
  -2   2   2     6834.93     6538.36    152.80 o 
   2   2   2      601.36      745.62     59.34 o 
   4   2   2     1977.92     2212.09    139.43 o 
   6   2   2     1452.12     1458.21    167.79 o 
   8   2   2      411.57      144.07    187.13 o 
  10   2   2      877.30     1303.98    358.26 o 
 -11   3   2     1150.76      739.39    291.21 o 
  -9   3   2     8636.37     8845.03    419.86 o 
  -7   3   2     3357.19     3170.34    201.54 o 
  -5   3   2     9694.36     9984.34    331.24 o 
  -1   3   2    14206.23    13757.92    321.63 o 
   3   3   2    12230.97    11939.46    394.22 o 
   5   3   2     3133.62     3160.47    180.49 o 
   7   3   2     9953.80     9826.74    490.58 o 
   9   3   2     4847.54     4408.31    486.43 o 
 -12   4   2    11904.59    10922.35   1247.09 o 
 -10   4   2    16993.94    14971.36    948.16 o 
  -8   4   2    15316.12    15460.33    557.06 o 
  -6   4   2    20546.62    21521.61    748.22 o 
  -4   4   2    32163.63    30850.90    919.54 o 
  -2   4   2    27416.63    25923.11    687.14 o 
   0   4   2    31257.25    31108.04    794.99 o 
   2   4   2    30136.50    30511.54   1012.80 o 
   4   4   2    33972.14    32160.66    962.95 o 
   6   4   2    19813.82    20396.63    673.35 o 
   8   4   2    19836.54    18533.59   1080.47 o 
  10   4   2    10142.05     8995.98   1045.76 o 
 -11   5   2    15783.41    15855.84   1770.77 o 
  -9   5   2    16271.95    17090.02    726.40 o 
  -7   5   2    23913.41    24058.14    814.27 o 
  -5   5   2    29523.40    29778.52    914.09 o 
  -3   5   2    28651.36    26751.26    743.43 o 
  -1   5   2    20232.80    20052.81    466.73 o 
   1   5   2    40575.01    41418.82    995.37 o 
   3   5   2    18307.43    18023.01    592.85 o 
   5   5   2    25380.02    24304.84    821.02 o 
   7   5   2    21756.89    21117.01    881.22 o 
   9   5   2    13888.88    13361.25   1419.77 o 
 -12   6   2     4565.70     2683.09    594.66 o 
 -10   6   2     4414.77     4012.67    591.70 o 
  -8   6   2     4463.50     4607.55    248.21 o 
  -6   6   2     6567.25     5883.46    394.86 o 
  -4   6   2    12413.70    12740.40    516.60 o 
  -2   6   2     8262.91     7769.42    212.14 o 
   0   6   2     7036.18     7106.91    188.32 o 
   2   6   2    11919.96    12019.05    411.19 o 
   4   6   2     4407.34     4557.53    217.19 o 
   6   6   2    10012.33     9919.62    385.64 o 
   8   6   2     3649.44     3807.86    540.61 o 
 -11   7   2      125.77      289.62    312.61 o 
  -9   7   2     3152.12     2951.61    463.69 o 
  -7   7   2       16.28        8.67     88.19 o 
  -5   7   2      312.73      450.56     76.56 o 
  -3   7   2       38.37       74.50     38.04 o 
  -1   7   2     5910.94     6370.04    195.68 o 
   1   7   2      224.46      321.54     39.52 o 
   3   7   2     2381.96     2413.23    117.29 o 
   5   7   2       81.29      176.62     97.48 o 
   7   7   2     2150.09     1783.25    304.25 o 
   9   7   2      518.98      889.40    408.10 o 
 -10   8   2     6349.10     6578.04    640.55 o 
  -8   8   2    14566.73    15619.70    659.61 o 
  -6   8   2    13490.47    13704.70    427.76 o 
  -4   8   2    11139.99    11158.58    316.06 o 
  -2   8   2    15091.81    15019.23    382.85 o 
   0   8   2    12124.33    11810.53    330.22 o 
   2   8   2    15027.25    15200.11    400.02 o 
   4   8   2    13186.15    13114.19    477.75 o 
   6   8   2    13195.33    13814.36    637.33 o 
   8   8   2     8955.32     8988.66    704.99 o 
 -11   9   2    14912.60    15322.79    911.93 o 
  -9   9   2    14228.84    14660.52    647.57 o 
  -7   9   2    25423.84    26180.71    802.11 o 
  -5   9   2    12943.20    13316.05    422.05 o 
  -3   9   2    39908.43    41483.38   1269.41 o 
  -1   9   2    14661.14    14540.90    331.01 o 
   1   9   2    36915.25    37298.02    940.48 o 
   3   9   2    20118.75    20758.66    568.04 o 
   5   9   2    26730.89    26950.82   1153.34 o 
   7   9   2    17371.97    18180.00   1007.37 o 
   9   9   2    15555.17    14341.81   1083.29 o 
 -10  10   2     6927.85     6758.66    386.41 o 
  -8  10   2    12173.57    12840.69    554.87 o 
  -6  10   2    10584.88    11077.76    369.69 o 
  -4  10   2    11327.45    11432.62    455.44 o 
  -2  10   2     8524.15     8346.44    251.37 o 
   0  10   2    14315.57    14438.30    396.78 o 
   2  10   2    24546.87    24952.20    641.07 o 
   4  10   2     6315.57     6460.24    216.89 o 
   6  10   2    15818.20    14591.22    714.21 o 
   8  10   2     9997.92     9790.17    704.61 o 
 -11  11   2      685.06      430.82    339.23 o 
  -9  11   2      358.49      248.75    158.28 o 
  -7  11   2      470.31      391.73     94.87 o 
  -5  11   2     1095.24     1034.42     84.08 o 
  -3  11   2     1160.26     1238.36    103.45 o 
  -1  11   2     1565.56     1710.78     80.19 o 
   1  11   2      929.89      978.56     74.55 o 
   3  11   2      935.17      916.85     80.08 o 
   5  11   2     1913.55     1912.37    137.72 o 
   7  11   2     1153.30     1103.47    275.77 o 
 -10  12   2     2414.79     2550.65    261.41 o 
  -8  12   2     3805.81     3726.25    252.68 o 
  -6  12   2     2769.78     3176.96    156.02 o 
  -4  12   2     2321.81     2495.94    141.33 o 
  -2  12   2     6154.02     5855.29    216.22 o 
   0  12   2     2620.99     2542.84     89.48 o 
   2  12   2     4865.35     4763.87    180.35 o 
   4  12   2     4157.97     4314.00    206.18 o 
   6  12   2     6376.89     5980.98    394.87 o 
   8  12   2     1726.89     1573.07    505.51 o 
  -9  13   2     7751.67     7989.09    461.14 o 
  -7  13   2    17243.20    18705.74    622.36 o 
  -5  13   2     7021.73     7418.87    331.94 o 
  -3  13   2    22548.15    23833.95    779.97 o 
  -1  13   2     9709.98     9853.24    283.20 o 
   1  13   2    19112.47    18865.80    532.16 o 
   3  13   2    15862.27    15079.53    547.05 o 
   5  13   2    18122.33    17692.56    631.52 o 
   7  13   2     9491.45     8663.73    683.38 o 
 -10  14   2     9091.21     8774.75    751.90 o 
  -8  14   2    15055.73    16241.93    734.87 o 
  -6  14   2    13719.51    14613.42    607.64 o 
  -4  14   2    10340.33    10846.14    400.81 o 
  -2  14   2    15238.73    15332.42    585.39 o 
   0  14   2    18159.47    18376.98    430.50 o 
   2  14   2    15642.12    15200.45    490.56 o 
   4  14   2    13345.54    13606.40    576.18 o 
   6  14   2    13912.79    14241.09    806.76 o 
   8  14   2    12092.70     9821.72    864.31 o 
  -9  15   2     5189.08     5689.44    630.81 o 
  -7  15   2     1560.48     1710.89    241.57 o 
  -5  15   2     5521.45     5061.36    315.66 o 
  -3  15   2     2915.57     3340.89    290.47 o 
  -1  15   2     5532.86     5705.45    224.28 o 
   1  15   2     3575.16     3482.43    122.54 o 
   3  15   2     7044.27     6946.19    349.61 o 
   5  15   2     2965.14     2976.31    344.38 o 
   7  15   2     5155.90     4921.17    624.64 o 
  -8  16   2       30.37      -26.22    294.43 o 
  -6  16   2      759.26      892.73    206.16 o 
  -4  16   2      283.44      208.14    154.20 o 
  -2  16   2     1082.80      934.43    127.01 o 
   0  16   2     1415.52     1436.48     81.32 o 
   2  16   2      538.31      557.79    107.28 o 
   4  16   2      300.36      509.86    229.21 o 
   6  16   2      594.82      688.96    231.08 o 
  -9  17   2     4445.40     4621.93    656.98 o 
  -7  17   2     6160.31     6551.62    576.06 o 
  -5  17   2     6442.04     6533.39    416.11 o 
  -3  17   2     7853.46     7941.59    319.45 o 
  -1  17   2     5344.40     5231.21    234.41 o 
   1  17   2     4855.18     4958.53    175.78 o 
   3  17   2     6968.62     6671.94    350.02 o 
   5  17   2     8491.06     8395.64    737.46 o 
  -8  18   2     9004.00     8839.42    772.96 o 
  -6  18   2    11470.38    11926.40    911.25 o 
  -4  18   2     8318.61     8803.11    482.65 o 
  -2  18   2    14159.20    14960.79    575.52 o 
   0  18   2    15107.61    15827.75    518.21 o 
   2  18   2     8485.15     8437.84    292.19 o 
   4  18   2    16283.87    16209.27   1149.73 o 
   6  18   2     8409.62     6435.65    877.71 o 
  -7  19   2     4734.82     4588.67    570.83 o 
  -5  19   2     8480.12     8034.75    654.97 o 
  -3  19   2     3921.40     3675.07    219.19 o 
  -1  19   2     8604.47     8689.03    374.64 o 
   1  19   2     3117.49     2985.87    159.88 o 
   3  19   2    10118.47     9956.41    426.94 o 
   5  19   2     4870.75     4250.78    557.39 o 
  -6  20   2      337.87      364.18    356.57 o 
  -4  20   2      349.81      490.09    248.62 o 
  -2  20   2      554.61      599.77    186.48 o 
   0  20   2      565.82      376.70    153.91 o 
   2  20   2      478.45      506.74    161.15 o 
   4  20   2     1048.37     1029.01    358.94 o 
  -5  21   2     2563.37     2429.57    369.56 o 
  -3  21   2     1048.80      931.58    232.90 o 
  -1  21   2     2098.68     1937.72    378.19 o 
   1  21   2      778.92      708.83    159.61 o 
   3  21   2     2622.97     1925.84    257.37 o 
  -6  22   2     6415.07     7002.02   1047.50 o 
  -4  22   2     6739.44     5876.69    749.33 o 
  -2  22   2     5210.44     5916.93    507.26 o 
   0  22   2     7029.67     6850.80    537.03 o 
   2  22   2     5398.15     4735.46    598.78 o 
  -3  23   2     4855.29     3880.09    715.02 o 
  -1  23   2     8263.38     8738.92   1206.86 o 
   1  23   2     4159.37     4091.70    858.32 o 
  -2  24   2     2180.74     2580.45    746.14 o 
   0  24   2     1070.14      918.10    652.35 o 
 -11   1   3     3383.37     2981.15    434.66 o 
  -9   1   3     7196.46     7563.22    313.69 o 
  -7   1   3    11687.59    12282.00    435.59 o 
  -5   1   3    27560.47    28047.42    837.98 o 
  -3   1   3    13866.21    13708.81    290.98 o 
  -1   1   3    73092.73    74761.41   1873.74 o 
   1   1   3    25737.55    25963.16    762.78 o 
   3   1   3    41965.89    41414.70   1195.68 o 
   5   1   3    16137.28    16407.67    578.47 o 
   7   1   3    16175.94    16716.80    944.86 o 
   9   1   3     5871.28     4839.25   1141.07 o 
 -12   2   3     4792.91     5112.42    783.63 o 
 -10   2   3    12924.67    12986.71    906.13 o 
  -8   2   3    14132.96    14076.00    628.78 o 
  -6   2   3    28643.24    28430.79   1056.80 o 
  -4   2   3    27996.43    26797.07    651.17 o 
  -2   2   3   127102.30   122810.66   2573.05 o 
   0   2   3    73360.48    74305.44   2028.65 o 
   2   2   3    63869.42    63182.80   1887.49 o 
   4   2   3    65126.35    67584.63   2094.32 o 
   6   2   3    39281.58    40902.96   1527.16 o 
   8   2   3    26874.16    25741.58   3179.47 o 
 -11   3   3     5970.92     5836.13    872.21 o 
  -9   3   3    10367.44    10764.46    426.44 o 
  -7   3   3    21074.92    22122.23    749.88 o 
  -5   3   3    24018.58    24437.27    772.08 o 
  -3   3   3    29584.69    28532.14    552.35 o 
  -1   3   3    68169.55    69282.48   2154.59 o 
   1   3   3    48823.02    47518.32   1425.31 o 
   3   3   3    54016.56    52779.26   1597.15 o 
   5   3   3    36487.06    37984.95   1171.29 o 
   7   3   3    25173.06    25090.23   1407.03 o 
   9   3   3    14003.93    12767.35   1020.59 o 
 -12   4   3     2350.91     2296.20    363.89 o 
 -10   4   3       83.24      225.21    228.14 o 
  -8   4   3     3237.24     3280.28    187.85 o 
  -6   4   3     1913.06     1747.16    122.60 o 
  -4   4   3     2946.01     2893.02    104.88 o 
  -2   4   3    21585.56    21361.27    463.85 o 
   0   4   3    13034.79    13420.40    335.43 o 
   4   4   3     9689.42    10242.01    353.85 o 
   6   4   3     3991.35     3375.18    364.57 o 
   8   4   3     1334.22     1348.00    348.61 o 
 -11   5   3      326.61      756.26    248.11 o 
  -9   5   3     1661.07     1190.36    171.98 o 
  -5   5   3    15054.00    15340.41    602.97 o 
  -3   5   3     6226.11     6269.79    159.36 o 
  -1   5   3    10708.44    10619.23    262.16 o 
   1   5   3     8337.27     9167.70    324.69 o 
   3   5   3    15930.81    16775.74    533.41 o 
   5   5   3     2929.01     2543.26    242.11 o 
   7   5   3     4053.20     3747.28    441.68 o 
   9   5   3      732.45      694.91    748.75 o 
 -12   6   3     3165.95     2694.58    608.78 o 
 -10   6   3     8153.62     7928.97    634.69 o 
  -8   6   3    11752.56    12062.26    490.66 o 
  -6   6   3    19965.74    19853.46    723.20 o 
  -4   6   3    24342.03    23538.22    566.83 o 
  -2   6   3    32651.01    31414.30    807.40 o 
   0   6   3    50017.72    49322.22   1193.39 o 
   2   6   3    45645.56    45987.67   1446.51 o 
   4   6   3    35488.24    36232.77   1205.83 o 
   6   6   3    30371.68    30582.87   1362.47 o 
   8   6   3    16382.70    16730.60   1121.49 o 
 -11   7   3     7369.46     7635.27    610.76 o 
  -9   7   3     7236.01     7356.20    391.29 o 
  -7   7   3    14430.67    15385.85    549.34 o 
  -5   7   3    21948.93    21598.30    722.13 o 
  -3   7   3    63785.85    62859.07   1548.60 o 
  -1   7   3    45911.15    45435.02   1158.49 o 
   1   7   3    76354.92    78386.43   1855.74 o 
   3   7   3    44921.80    45576.57   1448.70 o 
   5   7   3    44571.80    44798.00   1538.93 o 
   7   7   3    21797.91    20499.46   1267.25 o 
 -12   8   3     3083.47     3236.80    682.17 o 
 -10   8   3     1958.92     2079.49    331.15 o 
  -8   8   3    15468.63    15826.13    604.83 o 
  -6   8   3    10884.34    10656.24    314.77 o 
  -4   8   3    17102.14    16422.85    461.23 o 
  -2   8   3    20199.62    19490.76    540.11 o 
   0   8   3    28048.96    27991.95    714.66 o 
   2   8   3    26901.00    27349.92    728.48 o 
   4   8   3    23685.80    23949.64    816.33 o 
   6   8   3    14747.29    15249.90    863.45 o 
   8   8   3     7909.63     7178.53    670.64 o 
 -11   9   3      320.35      677.08    493.71 o 
  -9   9   3      254.89      378.03    174.67 o 
  -7   9   3       12.94       38.24     70.29 o 
  -5   9   3      358.61      381.38     79.07 o 
  -3   9   3     1287.06     1346.48     66.13 o 
  -1   9   3     2028.24     2255.01     97.89 o 
   1   9   3      437.50      549.45     59.03 o 
   3   9   3      403.26      513.21     90.66 o 
   5   9   3      417.91      550.02    243.70 o 
   7   9   3       89.51       19.03    222.80 o 
 -10  10   3     2718.34     2462.90    226.57 o 
  -8  10   3     3608.77     3533.94    195.15 o 
  -6  10   3     4845.96     5193.61    181.84 o 
  -4  10   3    22712.25    22441.48    746.19 o 
  -2  10   3    14657.70    14371.34    346.06 o 
   0  10   3    25411.90    24755.01    586.94 o 
   2  10   3    23751.14    23710.78    659.26 o 
   4  10   3    11139.04    11372.26    420.64 o 
   6  10   3    12672.38    11430.69    637.74 o 
   8  10   3     6206.67     5080.71    558.36 o 
 -11  11   3     6584.68     5720.05    919.76 o 
  -9  11   3     8474.44     8802.77    465.29 o 
  -7  11   3    19942.43    20377.96    637.11 o 
  -5  11   3    19782.97    20078.03    684.30 o 
  -3  11   3    41475.50    41606.80   1100.52 o 
  -1  11   3    26514.23    26567.51    588.49 o 
   1  11   3    60210.80    61447.54   1598.45 o 
   3  11   3    35331.34    35519.01   1057.80 o 
   5  11   3    45488.71    44912.57   1733.93 o 
   7  11   3    18255.84    17841.45   1345.12 o 
 -10  12   3     4471.17     4188.59    356.96 o 
  -8  12   3     8559.57     8724.67    407.43 o 
  -6  12   3    11618.99    12503.98    475.80 o 
  -4  12   3    31225.03    30320.94    880.74 o 
  -2  12   3    23665.51    23654.74    575.67 o 
   0  12   3    40068.91    39943.04   1032.65 o 
   2  12   3    42439.19    42220.78   1188.65 o 
   4  12   3    25000.58    26463.86    858.14 o 
   6  12   3    18240.70    18720.95   1141.89 o 
 -11  13   3      633.06      673.67    609.94 o 
  -9  13   3     2202.05     1618.81    343.62 o 
  -7  13   3     1625.90     1494.85    175.18 o 
  -5  13   3     4617.79     4666.75    252.74 o 
  -3  13   3     3391.52     3315.43    171.98 o 
  -1  13   3     5000.85     4939.59    134.16 o 
   1  13   3     3284.65     3188.59    153.51 o 
   3  13   3     6263.74     6267.81    264.56 o 
   5  13   3     3565.68     3890.08    380.67 o 
   7  13   3     3515.11     2261.59    671.17 o 
 -10  14   3      461.84      453.06    281.65 o 
  -8  14   3     2368.17     2239.65    192.69 o 
  -6  14   3     1402.08     1257.53    146.28 o 
  -4  14   3     6337.71     6692.71    279.34 o 
  -2  14   3     2952.44     2868.64    117.99 o 
   0  14   3     4877.81     4687.11    153.44 o 
   2  14   3     4770.42     4510.39    216.29 o 
   4  14   3     4214.17     3991.39    257.49 o 
   6  14   3     3209.82     2828.17    330.24 o 
  -9  15   3     4611.04     4463.49    500.52 o 
  -7  15   3     9016.43     8585.32    561.11 o 
  -5  15   3     8669.04     8423.83    404.88 o 
  -3  15   3    22096.77    22745.79    821.98 o 
  -1  15   3    22672.98    22566.55    617.62 o 
   1  15   3    30182.85    29858.46    930.96 o 
   3  15   3    18455.36    18345.74    895.10 o 
   5  15   3    19333.99    18729.14   1191.48 o 
  -8  16   3     4787.29     5159.95    492.55 o 
  -6  16   3    15551.92    15675.53    679.11 o 
  -4  16   3    19275.96    19766.38    741.88 o 
  -2  16   3    17531.79    18163.79    624.94 o 
   0  16   3    25212.17    24868.42    664.25 o 
   2  16   3    30441.72    31611.27   1006.17 o 
   4  16   3    25605.14    26157.81   1723.52 o 
   6  16   3    17737.78    17344.10   1687.40 o 
  -9  17   3     4164.46     3707.80    478.28 o 
  -7  17   3     2393.70     2346.41    405.71 o 
  -5  17   3     8069.89     7860.88    386.73 o 
  -3  17   3     6560.87     6425.21    316.88 o 
  -1  17   3    14951.65    14994.53    414.26 o 
   1  17   3     9529.52     9560.31    291.79 o 
   3  17   3    14792.33    14812.08    861.58 o 
   5  17   3     5014.17     4358.61    834.73 o 
  -8  18   3      104.25      101.47    862.59 o 
  -6  18   3      128.56     -122.70    229.92 o 
  -4  18   3      685.39      639.57    113.53 o 
  -2  18   3        7.37       48.99     95.35 o 
   0  18   3      412.13      427.74     99.85 o 
   2  18   3      392.75      475.40    134.35 o 
   4  18   3      294.57      101.17    389.50 o 
  -7  19   3     1990.41     2730.80    441.70 o 
  -5  19   3     3780.98     4158.85    423.14 o 
  -3  19   3     6425.94     6855.02    415.16 o 
  -1  19   3     8927.11     9117.97    451.25 o 
   1  19   3     5776.38     5491.29    269.42 o 
   3  19   3     7319.13     7267.63    758.66 o 
   5  19   3     5515.98     4866.36    738.47 o 
  -6  20   3    10168.86    10103.94    771.54 o 
  -4  20   3     7863.70     8233.61    880.54 o 
  -2  20   3    15601.90    16903.12   1047.91 o 
   0  20   3    17416.92    17904.30    865.20 o 
   2  20   3    18194.24    19116.54   1340.29 o 
   4  20   3    16313.94    15993.29   1241.73 o 
  -7  21   3     3852.08     3115.85    856.29 o 
  -5  21   3     9096.38     9167.94   1180.66 o 
  -3  21   3     8622.89     8416.85    481.99 o 
  -1  21   3    17894.68    16292.38   1150.13 o 
   1  21   3    10718.58    10964.57    929.91 o 
   3  21   3    15293.08    16014.60   1663.95 o 
  -6  22   3     1252.50     1344.22    796.08 o 
  -4  22   3     2065.13     3091.39    801.00 o 
  -2  22   3     2182.50     2119.02    680.00 o 
   0  22   3     2400.05     1931.00    633.97 o 
   2  22   3     3139.95     3457.51    538.83 o 
  -3  23   3      457.48      664.80    575.78 o 
  -1  23   3     1958.52     1339.73    562.76 o 
   1  23   3      561.17      578.30    392.90 o 
 -12   0   4     8629.51     7577.80   1016.38 o 
 -10   0   4    27235.43    29095.78   1615.79 o 
  -8   0   4    40081.30    41988.71   2031.01 o 
  -6   0   4    94103.09    99196.85   4982.97 o 
  -4   0   4    58658.41    57699.88   1911.24 o 
  -2   0   4   120724.81   117200.55   3736.94 o 
   0   0   4    59124.87    61828.59   2481.42 o 
   2   0   4    76672.05    78318.95   3417.74 o 
   4   0   4    26976.21    27699.47   1353.40 o 
   6   0   4    16146.01    16731.27   1321.20 o 
   8   0   4     9415.89     7828.06   1103.22 o 
 -13   1   4     3997.06     3857.08    736.45 o 
 -11   1   4    10876.04     9936.11    753.42 o 
  -9   1   4    17941.51    18232.19    745.51 o 
  -7   1   4    25927.74    26884.26    889.10 o 
  -5   1   4    46759.56    45190.95   1126.51 o 
  -3   1   4    64400.20    64045.73   1300.12 o 
  -1   1   4    61034.87    61523.09   1585.21 o 
   1   1   4    34050.93    34726.66   1027.79 o 
   3   1   4    29510.42    31419.98    967.90 o 
   5   1   4     7769.37     7599.80    351.00 o 
   7   1   4    10302.43     9758.99    792.41 o 
 -12   2   4      755.30      397.18    295.97 o 
 -10   2   4      187.86      373.31    200.15 o 
  -8   2   4     2247.35     2250.63    146.99 o 
  -6   2   4     2788.80     2801.70    127.48 o 
  -4   2   4     2999.66     2976.67     75.16 o 
  -2   2   4      939.72     1028.17     48.54 o 
   0   2   4     4721.59     4848.64    176.43 o 
   2   2   4     2594.72     2610.12    130.08 o 
   4   2   4     3252.17     3223.00    180.93 o 
   6   2   4      950.81      941.15    321.18 o 
   8   2   4      487.08      665.33    400.62 o 
 -11   3   4     5004.95     5440.52    481.13 o 
  -9   3   4     6891.65     7059.64    371.38 o 
  -7   3   4    11283.15    11392.66    433.75 o 
  -5   3   4    25507.04    24979.36    680.16 o 
  -3   3   4    17157.72    16882.18    373.80 o 
  -1   3   4    18313.73    17877.55    431.03 o 
   1   3   4    12031.56    12497.69    424.35 o 
   3   3   4    16071.93    16808.63    578.51 o 
   5   3   4     5972.06     6237.41    315.74 o 
   7   3   4     5170.08     5037.15    427.64 o 
 -12   4   4     7519.90     6462.86    821.70 o 
 -10   4   4    23763.59    24237.92   1385.92 o 
  -8   4   4    30094.26    32281.60   1128.36 o 
  -6   4   4    63571.89    60761.52   1840.65 o 
  -4   4   4    63854.29    61736.89   1354.87 o 
  -2   4   4    99021.07    99399.14   2542.44 o 
   0   4   4    71162.91    72180.35   1876.88 o 
   2   4   4    51201.45    52545.72   1479.36 o 
   4   4   4    18777.99    20358.47    669.77 o 
   6   4   4    15580.51    16168.47   1440.11 o 
   8   4   4     8366.48     7675.30    668.87 o 
 -11   5   4    13282.22    12671.20    875.33 o 
  -9   5   4    29006.06    31398.07   1259.92 o 
  -7   5   4    41866.21    42919.81   1262.13 o 
  -5   5   4    64338.53    62936.28   1512.42 o 
  -3   5   4    88793.52    87672.73   1819.68 o 
  -1   5   4    55476.82    55970.79   1726.70 o 
   1   5   4    60334.30    62654.85   1799.48 o 
   3   5   4    42057.51    43351.28   1331.49 o 
   5   5   4    19933.86    20022.90    842.71 o 
   7   5   4    10980.68    10187.27    747.34 o 
 -12   6   4     4670.32     4221.36    544.74 o 
 -10   6   4     2142.29     1755.42    299.79 o 
  -8   6   4    11953.14    12486.38    469.57 o 
  -6   6   4     9703.32    10048.94    329.32 o 
  -4   6   4    29931.69    27287.40    659.02 o 
  -2   6   4    14573.76    15041.40    408.53 o 
   0   6   4    24517.75    25744.99    618.69 o 
   2   6   4    10055.70    10189.06    330.09 o 
   4   6   4    11328.07    11655.25    467.45 o 
   6   6   4     3458.85     3348.85    319.70 o 
   8   6   4     3720.98     2650.07    706.48 o 
 -11   7   4      349.03      -72.29    297.88 o 
  -9   7   4      577.00      504.29    155.75 o 
  -7   7   4     1596.96     1420.03    141.75 o 
  -5   7   4     2923.86     3033.69    158.11 o 
  -3   7   4     2442.77     2438.00     77.52 o 
  -1   7   4     7873.80     7862.87    220.85 o 
   1   7   4     1001.73      969.39     70.18 o 
   3   7   4     1634.94     1459.62    154.83 o 
   5   7   4     1062.02      726.52    173.32 o 
   7   7   4      659.56      735.78    340.94 o 
 -12   8   4     5738.28     5596.93    561.51 o 
 -10   8   4    12379.06    12466.26    728.10 o 
  -8   8   4    19261.42    20606.56    685.08 o 
  -6   8   4    25487.54    24973.83    740.17 o 
  -4   8   4    41449.80    40831.48    968.23 o 
  -2   8   4    38996.32    38094.02    886.77 o 
   0   8   4    43701.70    44699.27   1142.45 o 
   2   8   4    22865.47    23703.21    683.46 o 
   4   8   4    16305.64    16505.31    638.14 o 
   6   8   4    11866.00    12312.38   1302.67 o 
 -11   9   4    12951.54    11132.90    834.33 o 
  -9   9   4    24524.20    27188.27   1240.33 o 
  -7   9   4    41054.33    42409.31   1225.18 o 
  -5   9   4    60463.85    60374.47   1819.88 o 
  -3   9   4    71681.33    70315.52   1670.82 o 
  -1   9   4    54653.36    55165.66   1271.33 o 
   1   9   4    58970.35    62018.80   1514.03 o 
   3   9   4    23800.83    24331.31    799.24 o 
   5   9   4    25685.91    27880.88   1465.51 o 
   7   9   4     6948.03     5693.99    802.45 o 
 -12  10   4     7344.56     7497.47   1087.73 o 
 -10  10   4     8861.36     8967.04    483.61 o 
  -8  10   4    19773.59    18990.43    627.00 o 
  -6  10   4    14880.24    15484.31    538.90 o 
  -4  10   4    47833.97    47549.78   1271.59 o 
  -2  10   4    30298.78    28891.50    657.33 o 
   0  10   4    33574.07    34280.17    885.13 o 
   2  10   4    16924.25    17547.72    534.46 o 
   4  10   4    16547.84    16596.13    681.11 o 
   6  10   4     7404.01     6238.36    542.70 o 
 -11  11   4      294.52      427.54    383.13 o 
  -9  11   4      799.19      826.01    160.58 o 
  -7  11   4     1013.77      784.13    143.35 o 
  -5  11   4     2601.91     2461.79    232.29 o 
  -3  11   4     1389.81     1330.62    114.28 o 
  -1  11   4      825.19      970.80     73.63 o 
   1  11   4     2309.36     2556.93    120.35 o 
   3  11   4     1265.81     1247.48    139.95 o 
   5  11   4      261.52      251.33    179.73 o 
   7  11   4      492.19      498.20    542.20 o 
 -10  12   4     1520.02     1335.93    317.51 o 
  -8  12   4     9536.99     9209.35    380.03 o 
  -6  12   4     6068.35     5874.41    302.99 o 
  -4  12   4    15042.16    15206.22    428.07 o 
  -2  12   4     7856.66     7414.65    220.14 o 
   0  12   4    13005.18    12296.55    350.44 o 
   2  12   4     6312.13     6188.03    246.44 o 
   4  12   4     7914.07     7795.16    387.37 o 
   6  12   4     2196.13     1877.01    624.70 o 
 -11  13   4     9780.40     9276.01    876.08 o 
  -9  13   4    15519.56    15854.35    971.58 o 
  -7  13   4    27649.28    30755.04   1115.77 o 
  -5  13   4    30940.99    32760.13    977.07 o 
  -3  13   4    40759.73    41620.98    970.01 o 
  -1  13   4    45294.67    45697.47   1329.37 o 
   1  13   4    33994.02    34506.99   1035.39 o 
   3  13   4    11997.86    12461.23    567.47 o 
   5  13   4    16853.81    16497.45   1407.97 o 
 -10  14   4    11981.78    12051.62    900.89 o 
  -8  14   4    18504.25    19493.56   1178.73 o 
  -6  14   4    28150.23    28987.56   1077.65 o 
  -4  14   4    41648.75    41775.19   1526.86 o 
  -2  14   4    33575.49    34199.22    874.57 o 
   0  14   4    29022.95    29431.68    873.05 o 
   2  14   4    23200.27    24079.50    736.98 o 
   4  14   4    19995.37    20083.83    954.22 o 
   6  14   4     9815.39     8996.56   1297.61 o 
  -9  15   4     4171.20     4386.40    526.79 o 
  -7  15   4     5342.12     5864.21    669.14 o 
  -5  15   4     8350.53     8483.93    313.95 o 
  -3  15   4    10814.08    10651.21    313.33 o 
  -1  15   4    15231.50    15605.59    388.93 o 
   1  15   4     6872.48     6980.13    313.97 o 
   3  15   4     6240.94     6359.53    357.04 o 
   5  15   4     2648.61     2426.74    546.69 o 
 -10  16   4       97.31      357.66    746.43 o 
  -8  16   4     1326.86     1424.74    304.79 o 
  -6  16   4       70.05      -93.83    168.32 o 
  -4  16   4     1248.07     1117.32    204.68 o 
  -2  16   4      612.43      511.98     78.63 o 
   0  16   4     1877.89     1774.20    105.50 o 
   2  16   4      435.26      293.63    130.26 o 
   4  16   4      673.15     1218.58    422.07 o 
  -9  17   4     7080.19     5803.42    826.33 o 
  -7  17   4    15600.86    16501.22   1059.23 o 
  -5  17   4    12284.54    12470.51    623.31 o 
  -3  17   4    15285.12    15880.32    623.05 o 
  -1  17   4    18223.18    17835.88    576.63 o 
   1  17   4    13632.86    13522.29    618.97 o 
   3  17   4    11237.83    11039.16   1212.79 o 
   5  17   4     6595.59     5075.22   1038.67 o 
  -8  18   4    11949.98    12945.84   1419.48 o 
  -6  18   4    27351.24    30255.11   1668.37 o 
  -4  18   4    24367.37    25622.51   1212.14 o 
  -2  18   4    35697.77    37132.76   1402.43 o 
   0  18   4    23024.70    23404.40    839.05 o 
   2  18   4    19823.40    20176.35   1317.07 o 
   4  18   4    12070.23    11380.31   1316.57 o 
  -7  19   4    11247.97    10986.90   1176.03 o 
  -5  19   4    12288.07    12345.36    878.65 o 
  -3  19   4    12066.42    11822.63    644.91 o 
  -1  19   4    18894.63    19688.43    692.87 o 
   1  19   4     9309.16     8606.66    606.24 o 
   3  19   4    10821.56    10304.25    977.00 o 
  -6  20   4      916.21      184.11    445.08 o 
  -4  20   4      665.42     -252.43    636.43 o 
  -2  20   4     1577.40     1174.87    443.63 o 
   0  20   4      461.03      277.59    190.72 o 
   2  20   4      922.36      620.96    365.40 o 
  -5  21   4     4371.57     4284.93    654.81 o 
  -3  21   4     4078.58     4122.39    560.29 o 
  -1  21   4     4829.01     4806.12    587.17 o 
   1  21   4     3894.87     3862.31    489.90 o 
  -4  22   4    10384.95    11586.28   1354.64 o 
  -2  22   4    18746.63    18716.54   1789.01 o 
   0  22   4    11048.77    10680.08   1000.82 o 
  -3  23   4    12179.54    13619.03   1386.05 o 
  -1  23   4    14042.49    13493.11   1614.74 o 
 -13   1   5     4778.79     4447.75    498.40 o 
 -11   1   5    12875.70    12282.34   1159.38 o 
  -9   1   5    11250.99    11820.69    521.53 o 
  -7   1   5    19483.27    19302.96    724.56 o 
  -5   1   5    13649.06    13348.89    302.37 o 
  -3   1   5    17111.51    16864.56    324.38 o 
  -1   1   5    13135.58    14007.37    458.05 o 
   1   1   5     7022.45     7379.68    269.55 o 
   3   1   5     5820.16     5798.34    266.32 o 
   5   1   5     3848.56     4018.32    367.38 o 
   7   1   5     4427.58     4002.80    530.25 o 
 -12   2   5    17323.14    18599.33   2279.17 o 
 -10   2   5    25266.10    26298.71   1095.10 o 
  -8   2   5    28947.72    29769.01   1224.82 o 
  -6   2   5    62907.18    64046.02   1808.62 o 
  -4   2   5    23873.54    23082.61    462.95 o 
  -2   2   5    35971.35    35783.97    857.80 o 
   0   2   5    16867.67    17462.86    587.73 o 
   2   2   5    25118.24    26557.61    869.56 o 
   4   2   5     8784.72     9186.39    387.51 o 
   6   2   5    11038.29    11577.48    770.44 o 
 -11   3   5    17838.32    19293.06   1264.73 o 
  -9   3   5    21046.09    22732.83    942.39 o 
  -7   3   5    34163.04    35782.87   1096.65 o 
  -5   3   5    28192.70    27481.36    600.40 o 
  -3   3   5    33451.42    33212.54    738.45 o 
  -1   3   5    25925.80    27127.31    662.05 o 
   1   3   5    10904.25    11370.28    408.04 o 
   3   3   5    12115.50    13158.53    476.54 o 
   5   3   5     8806.19     9188.00    602.85 o 
   7   3   5     5270.03     4721.62    794.05 o 
 -12   4   5     4201.94     4619.38   1053.94 o 
 -10   4   5     2484.56     2227.28    510.65 o 
  -8   4   5     7244.40     7421.69    337.88 o 
  -6   4   5     8831.13     8893.02    247.29 o 
  -4   4   5     8329.27     8485.75    170.45 o 
  -2   4   5      906.45      925.25     79.70 o 
   0   4   5     7881.08     8195.85    299.72 o 
   2   4   5      641.50      802.40    105.50 o 
   4   4   5     2034.98     1904.36    195.18 o 
   6   4   5      379.65      620.47    237.40 o 
 -11   5   5     4431.62     4001.30    355.61 o 
  -9   5   5     4342.37     4142.45    242.49 o 
  -7   5   5     5364.65     5317.58    222.39 o 
  -5   5   5     5640.22     5479.64    141.59 o 
  -3   5   5     5144.16     5184.72    162.22 o 
   1   5   5     2570.68     2444.41    133.87 o 
   3   5   5      923.13      958.66    126.97 o 
   5   5   5     1345.16     1278.18    286.81 o 
   7   5   5     1680.04      928.23    398.33 o 
 -12   6   5    12321.22    11200.11    952.64 o 
 -10   6   5    21792.69    21240.19   2339.24 o 
  -8   6   5    19958.56    20514.32    731.24 o 
  -6   6   5    29046.21    29047.07    685.16 o 
  -4   6   5    30291.35    30357.19    633.92 o 
  -2   6   5    22906.62    22703.53    638.94 o 
   0   6   5    16032.95    16204.97    449.51 o 
   2   6   5    11858.60    12279.02    458.15 o 
   4   6   5     6883.00     6306.10    358.89 o 
   6   6   5     7647.25     7667.98   1061.97 o 
 -11   7   5    16770.33    17451.42   1182.18 o 
  -9   7   5    34816.27    36390.05   1437.87 o 
  -7   7   5    34973.29    34231.82   1162.09 o 
  -5   7   5    39358.76    37929.11   1019.55 o 
  -3   7   5    26103.29    26713.15    660.70 o 
  -1   7   5    25818.42    26531.76    905.05 o 
   1   7   5    18471.51    19736.77    615.07 o 
   3   7   5    11436.89    11989.36    497.01 o 
   5   7   5    10074.89     9618.74    614.70 o 
 -12   8   5    10399.85     9023.95   1041.56 o 
 -10   8   5     7733.54     7560.49    581.53 o 
  -8   8   5    14813.48    15668.26    533.06 o 
  -6   8   5    10039.48     9959.59    346.41 o 
  -4   8   5    19525.98    19524.04    465.80 o 
  -2   8   5     8198.84     8328.92    281.87 o 
   0   8   5    15394.50    16011.14    431.80 o 
   2   8   5     1705.37     1828.43    128.28 o 
   4   8   5     7020.73     7584.50    420.48 o 
   6   8   5     2764.86     2555.85    652.64 o 
 -11   9   5       94.80      164.73    299.52 o 
  -9   9   5      392.63      356.39    193.89 o 
  -7   9   5      182.02       87.28    100.23 o 
  -5   9   5      460.20      475.33     57.21 o 
  -3   9   5     1747.46     1643.95     58.42 o 
  -1   9   5       20.19       13.00     42.36 o 
   1   9   5       36.36       -5.36     67.87 o 
   3   9   5       45.30      -58.11     84.73 o 
   5   9   5      245.53      184.37    212.43 o 
 -12  10   5     4745.70     3989.22    830.24 o 
 -10  10   5     9164.03     9297.67    519.83 o 
  -8  10   5    16722.90    16158.70    796.07 o 
  -6  10   5     8875.01     9089.95    324.36 o 
  -4  10   5    15550.01    15218.95    350.08 o 
  -2  10   5     5722.72     5617.60    162.89 o 
   0  10   5     7396.80     7350.36    232.80 o 
   2  10   5     3288.66     3202.45    180.38 o 
   4  10   5     4274.31     3874.27    281.60 o 
   6  10   5     1350.23     1323.81    484.88 o 
 -11  11   5    13978.29    12743.51   1029.63 o 
  -9  11   5    24300.87    24309.17   1197.51 o 
  -7  11   5    17220.98    17000.25    657.22 o 
  -5  11   5    31375.52    31394.54    799.88 o 
  -3  11   5    19779.92    19307.07    506.86 o 
  -1  11   5    20396.12    20923.38    558.52 o 
   1  11   5    18137.60    18810.17    568.21 o 
   3  11   5     7722.87     7600.07    390.27 o 
   5  11   5     8910.50     7849.63   1049.81 o 
 -10  12   5    15272.05    15611.87   1052.05 o 
  -8  12   5    22568.43    24760.70   1073.76 o 
  -6  12   5    14757.36    14871.98    493.97 o 
  -4  12   5    22100.42    21907.26    554.58 o 
  -2  12   5    14526.52    14332.93    399.51 o 
   0  12   5    14312.04    15375.16    444.95 o 
   2  12   5     4904.31     5182.44    280.67 o 
   4  12   5     7725.65     7796.22    573.74 o 
 -11  13   5     2504.64      881.04    562.32 o 
  -9  13   5     2228.62     2232.82    361.71 o 
  -7  13   5     3755.60     3675.81    330.92 o 
  -5  13   5     3375.15     3289.95    153.85 o 
  -3  13   5     3076.57     2931.26    132.93 o 
  -1  13   5     2859.17     2909.46    133.44 o 
   1  13   5     2593.74     2553.39    175.68 o 
   3  13   5     1587.74     1361.64    158.22 o 
   5  13   5      668.20     1031.72    675.80 o 
 -10  14   5      540.55      444.07    488.21 o 
  -8  14   5     4322.28     4805.19    425.37 o 
  -6  14   5      549.44      443.50     82.61 o 
  -4  14   5     3772.17     3702.47    157.52 o 
  -2  14   5      741.78      682.93    106.09 o 
   0  14   5     1894.12     1691.53    127.94 o 
   2  14   5      528.03      465.61    186.92 o 
   4  14   5     1783.45      172.68    583.31 o 
  -9  15   5    12755.55    14429.73   1305.71 o 
  -7  15   5    12990.44    13325.44    656.47 o 
  -5  15   5    16780.15    16885.06    660.83 o 
  -3  15   5    13196.23    13421.32    372.56 o 
  -1  15   5     8301.96     8332.12    360.11 o 
   1  15   5     6861.09     6643.55    286.96 o 
   3  15   5     6209.16     5365.57    676.81 o 
  -8  16   5    17427.32    18135.40   1693.48 o 
  -6  16   5    15912.32    16199.40    856.06 o 
  -4  16   5    16064.73    16512.83    672.65 o 
  -2  16   5    18345.16    18639.76    593.84 o 
   0  16   5    10342.49    10459.76    450.87 o 
   2  16   5    10368.84     9943.29    557.90 o 
   4  16   5     5408.07     4517.53    815.62 o 
  -7  17   5     9762.95     9890.34   1007.69 o 
  -5  17   5     7588.64     7576.31    345.18 o 
  -3  17   5     9494.38     9505.15    355.81 o 
  -1  17   5     4768.03     4199.73    231.18 o 
   1  17   5     3445.42     3098.34    300.78 o 
   3  17   5     3143.31     2929.86    841.67 o 
  -8  18   5      364.99     1149.54    646.71 o 
  -6  18   5       88.64     -294.69    294.69 o 
  -4  18   5      369.19      162.15    322.19 o 
  -2  18   5      327.19      298.72    164.58 o 
   0  18   5       19.54      -69.30    133.04 o 
   2  18   5      314.74      270.06    268.94 o 
  -7  19   5     7361.94     6802.28    888.86 o 
  -5  19   5     4904.64     5568.94    747.59 o 
  -3  19   5     4486.04     4844.30    961.95 o 
  -1  19   5     3131.33     3092.76    362.81 o 
   1  19   5     2547.36     2336.82    288.77 o 
  -6  20   5    13640.83    12375.27   1503.43 o 
  -4  20   5     9490.88     9373.90   1213.37 o 
  -2  20   5    13547.03    13138.20   1036.39 o 
   0  20   5     4121.41     3466.14    466.01 o 
  -5  21   5     8058.94     8455.08    967.02 o 
  -3  21   5     8218.45     8437.86    953.12 o 
  -1  21   5     5067.76     4655.54    592.73 o 
  -4  22   5     1544.76     1568.13    608.35 o 
  -2  22   5     1512.18     1117.98    508.04 o 
 -12   0   6    11974.56    10982.71   1458.13 o 
 -10   0   6    13046.94    12817.71    976.58 o 
  -8   0   6    12796.54    13962.16    974.18 o 
  -6   0   6    13115.72    13426.77    445.55 o 
  -4   0   6    21252.63    22187.70    642.45 o 
  -2   0   6    40143.49    42399.52   1890.77 o 
   0   0   6    12477.46    13056.84    591.33 o 
   2   0   6    29177.33    31383.89   1504.89 o 
   4   0   6    15501.13    15319.60   1318.60 o 
 -11   1   6     7434.37     6659.63    994.66 o 
  -9   1   6     7829.76     8523.15    371.88 o 
  -7   1   6    14195.67    14585.68    437.92 o 
  -5   1   6     4657.24     4787.35    117.46 o 
  -3   1   6    17280.95    17656.23    353.37 o 
  -1   1   6     7834.27     8516.87    293.43 o 
   1   1   6    12908.73    13570.91    501.65 o 
   3   1   6    16296.44    17349.99    650.18 o 
   5   1   6    13833.03    13229.37    876.52 o 
 -12   2   6      165.17      284.13    333.34 o 
 -10   2   6      345.05      305.95    169.78 o 
  -8   2   6      385.43      257.07    100.72 o 
  -6   2   6      954.63      930.04     57.23 o 
  -4   2   6     1635.47     1720.12     56.75 o 
  -2   2   6     1561.02     1591.31     67.93 o 
   0   2   6      828.77      819.43     81.23 o 
   2   2   6      705.99      600.46    106.82 o 
   4   2   6      422.75      331.13    203.22 o 
 -13   3   6      889.21     1077.73    405.49 o 
 -11   3   6     3888.57     3767.47    384.50 o 
  -9   3   6     1316.91     1551.35    155.99 o 
  -7   3   6     5900.97     6367.32    220.61 o 
  -5   3   6     2013.40     2104.44     68.16 o 
  -3   3   6     9699.79     9844.59    290.02 o 
  -1   3   6     5533.78     5723.73    186.54 o 
   1   3   6    12666.06    13342.79    442.11 o 
   3   3   6     4286.20     4315.87    248.55 o 
   5   3   6     4909.80     5231.54    752.22 o 
 -12   4   6     8815.69     7974.54    941.11 o 
 -10   4   6    12237.70    12714.61    726.00 o 
  -8   4   6    11182.62    11856.68    501.83 o 
  -6   4   6    13435.48    13214.42    337.00 o 
  -4   4   6    14744.89    14971.06    388.25 o 
  -2   4   6    16380.49    17496.95    543.38 o 
   0   4   6    11054.50    11481.63    426.41 o 
   2   4   6    22744.18    24052.27    838.80 o 
   4   4   6    16633.26    16764.80   1019.52 o 
 -11   5   6     6799.94     7076.29    764.31 o 
  -9   5   6    10870.61    11010.97    514.60 o 
  -7   5   6    10316.30    10557.87    298.65 o 
  -5   5   6    10345.92    10157.23    221.31 o 
  -3   5   6    16208.97    16204.96    444.92 o 
  -1   5   6    20937.37    22164.75    726.98 o 
   1   5   6    14134.27    15202.30    516.14 o 
   3   5   6    17499.08    18279.36    796.88 o 
   5   5   6    14326.26    12985.79   1584.34 o 
 -12   6   6     1687.21     1643.73    346.05 o 
 -10   6   6     3901.59     4501.75    465.34 o 
  -8   6   6     5180.45     4693.32    248.31 o 
  -6   6   6     2698.43     2721.77    100.88 o 
  -4   6   6     7573.83     7584.35    216.67 o 
  -2   6   6     3910.85     3909.01    169.15 o 
   0   6   6     5596.85     5702.77    261.50 o 
   2   6   6     4709.31     4563.73    247.41 o 
   4   6   6     7719.27     6873.20    767.13 o 
 -11   7   6      725.66      929.39    444.21 o 
  -9   7   6       74.00      -19.56    159.33 o 
  -7   7   6     1320.62     1325.38     71.68 o 
  -5   7   6       78.69      106.10     30.98 o 
  -3   7   6      661.07      745.30     81.41 o 
  -1   7   6      179.93      234.93    101.22 o 
   1   7   6     2956.33     2787.82    154.46 o 
   3   7   6      441.29      238.30    149.20 o 
   5   7   6      631.33      764.53    618.19 o 
 -12   8   6     4674.89     4888.50    757.14 o 
 -10   8   6     4854.09     4280.96    450.96 o 
  -8   8   6     4178.97     4503.57    200.92 o 
  -6   8   6     8179.53     8410.04    255.88 o 
  -4   8   6     8407.91     8322.39    282.17 o 
  -2   8   6     5890.41     6313.77    240.63 o 
   0   8   6    13018.51    13120.14    430.33 o 
   2   8   6     8582.22     8771.59    401.68 o 
   4   8   6    10550.41     9648.62    967.16 o 
 -11   9   6     7073.59     5772.02    688.15 o 
  -9   9   6    14923.86    15085.03    489.90 o 
  -7   9   6     7842.33     8162.95    358.25 o 
  -5   9   6    19135.41    19564.67    449.04 o 
  -3   9   6     8094.21     8432.42    291.06 o 
  -1   9   6    20013.82    20591.49    656.23 o 
   1   9   6    16120.05    16904.35    603.64 o 
   3   9   6    16697.54    16549.60    791.35 o 
   5   9   6    14033.97    12151.79   1387.20 o 
 -10  10   6     5784.60     5414.31    488.54 o 
  -8  10   6     7815.27     7848.59    461.06 o 
  -6  10   6     7838.64     7801.44    248.13 o 
  -4  10   6     9399.60     9498.19    338.25 o 
  -2  10   6     7428.66     7498.53    289.50 o 
   0  10   6    15159.03    15718.65    489.71 o 
   2  10   6     8826.26     9275.21    399.54 o 
   4  10   6    14113.76    13570.83   1226.97 o 
 -11  11   6      389.44        3.18    411.36 o 
  -9  11   6      539.79      803.00    272.54 o 
  -7  11   6      366.64      353.07     99.14 o 
  -5  11   6      591.41      649.81     75.27 o 
  -3  11   6     1183.87      914.83     81.41 o 
  -1  11   6     1095.51     1074.72    147.17 o 
   1  11   6      671.93      512.91    112.45 o 
   3  11   6      904.79      963.00    236.27 o 
 -10  12   6     1308.24     1036.21    491.54 o 
  -8  12   6     2272.43     1683.68    220.52 o 
  -6  12   6     2401.48     2319.15    119.86 o 
  -4  12   6     2633.57     1996.90    152.44 o 
  -2  12   6     3477.57     3370.43    219.39 o 
   0  12   6     7364.81     6871.43    275.40 o 
   2  12   6     1873.87     1533.37    343.65 o 
   4  12   6     4856.82     4694.98    700.40 o 
 -11  13   6     5885.64     5505.83    887.12 o 
  -9  13   6     9710.69    10087.91   1202.51 o 
  -7  13   6     5218.51     5176.80    318.59 o 
  -5  13   6    16329.67    16644.36    504.85 o 
  -3  13   6     6689.92     6559.70    335.29 o 
  -1  13   6    11141.79    10952.62    385.84 o 
   1  13   6    11774.86    11123.47    609.98 o 
   3  13   6    13926.21    15359.41   1494.17 o 
 -10  14   6     5873.18     5914.72    999.01 o 
  -8  14   6     7701.10     8534.92    621.38 o 
  -6  14   6     9449.26    10255.91    430.08 o 
  -4  14   6     6851.48     6765.23    276.13 o 
  -2  14   6     9733.62     9730.35    324.25 o 
   0  14   6    15606.39    15246.11    637.55 o 
   2  14   6    10444.56    10173.13   1796.46 o 
  -7  15   6     3622.42     3649.32    357.44 o 
  -5  15   6     1862.27     1951.08    126.24 o 
  -3  15   6     2533.39     2297.96    152.97 o 
  -1  15   6     2177.37     2197.61    190.17 o 
   1  15   6     4296.26     3617.69    404.44 o 
   3  15   6     3690.18     2647.18    818.22 o 
  -8  16   6      830.46      370.10    588.66 o 
  -6  16   6      376.59      -57.36    231.59 o 
  -4  16   6      425.48      289.31    124.05 o 
  -2  16   6      396.53      392.56    264.17 o 
   0  16   6      348.11      645.35    347.56 o 
   2  16   6      507.96      -86.27    622.24 o 
  -9  17   6     2210.84     1945.62    828.79 o 
  -7  17   6     2639.26     3059.55    724.87 o 
  -5  17   6     4334.46     3516.55    314.97 o 
  -3  17   6     5400.47     5479.90    311.01 o 
  -1  17   6     5701.46     5591.14    387.73 o 
   1  17   6     4183.79     4238.34    493.90 o 
  -8  18   6     6822.92     5842.79    838.20 o 
  -6  18   6     6957.07     7003.18    929.53 o 
  -4  18   6     4324.23     4928.63    509.27 o 
  -2  18   6     7501.32     7379.59    485.90 o 
   0  18   6     6777.31     6206.31    614.50 o 
  -7  19   6     4212.46     3932.63    682.89 o 
  -5  19   6     3158.33     3204.44    772.78 o 
  -3  19   6     6572.43     6724.71    441.76 o 
  -1  19   6     3841.65     3291.66    405.33 o 
  -6  20   6      852.79      520.06    448.26 o 
  -4  20   6       78.40     -588.95    588.95 o 
  -2  20   6      465.17      358.53    254.81 o 
 -11   1   7     4479.01     3468.01    523.82 o 
  -9   1   7     3628.70     3875.22    248.72 o 
  -7   1   7    12922.90    13329.90    320.24 o 
  -5   1   7    10376.77    10249.99    241.93 o 
  -3   1   7    20726.79    21174.89    455.98 o 
  -1   1   7    10016.88    10657.84    433.84 o 
   1   1   7    21103.55    22662.50    848.46 o 
   3   1   7     8026.82     7786.27    610.89 o 
 -12   2   7     7492.15     8115.88    674.50 o 
 -10   2   7    10101.07     9116.95   1737.12 o 
  -8   2   7    20018.31    20317.93    551.20 o 
  -6   2   7    20996.89    21117.71    463.26 o 
  -4   2   7    38002.07    38659.25    817.02 o 
  -2   2   7    45408.84    48047.56   1452.14 o 
   0   2   7    40801.84    43945.39   1508.05 o 
   2   2   7    34797.01    36267.46   1419.19 o 
 -11   3   7     6415.52     6903.83    499.70 o 
  -9   3   7     7771.21     7774.49    381.23 o 
  -7   3   7    18462.66    19012.14    449.11 o 
  -5   3   7    26019.18    26747.15    548.84 o 
  -3   3   7    28231.73    29018.91    786.30 o 
  -1   3   7    31385.73    33055.92   1075.50 o 
   1   3   7    34797.02    37613.58   1325.68 o 
   3   3   7    18276.07    16991.66   1756.73 o 
 -12   4   7      289.12       35.75    421.34 o 
 -10   4   7     2579.14     2760.38    381.33 o 
  -8   4   7     3794.02     3671.51    197.99 o 
  -6   4   7     2005.07     1876.10     73.34 o 
  -4   4   7     4253.49     4013.17    149.75 o 
  -2   4   7     4629.73     4634.94    220.28 o 
   0   4   7     5931.81     6187.22    233.78 o 
   2   4   7     4710.41     4352.77    354.49 o 
 -11   5   7     1871.88     1602.75    299.62 o 
  -9   5   7      707.38      550.29    142.71 o 
  -7   5   7     4534.15     4477.17    144.62 o 
  -5   5   7     1435.80     1315.88     90.56 o 
  -3   5   7     6291.74     6295.89    213.24 o 
  -1   5   7     1625.32     1259.13    147.07 o 
   1   5   7     5362.65     5510.85    251.39 o 
   3   5   7     2696.97     2411.40    490.24 o 
 -12   6   7     4417.35     3843.18    606.47 o 
 -10   6   7     6453.65     6025.21    528.06 o 
  -8   6   7    10526.44    10857.91    375.02 o 
  -6   6   7    19165.14    19774.68    498.98 o 
  -4   6   7    28245.56    28701.76    728.98 o 
  -2   6   7    30231.64    31504.43    939.27 o 
   0   6   7    28534.20    29534.84    929.75 o 
   2   6   7    22781.51    23625.37   1384.02 o 
 -11   7   7     6839.97     6288.45    926.78 o 
  -9   7   7    13493.03    13385.35    525.43 o 
  -7   7   7    15539.33    16374.09    415.03 o 
  -5   7   7    32542.00    32847.97    886.68 o 
  -3   7   7    26095.65    26562.31    749.20 o 
  -1   7   7    45456.50    47374.19   1599.73 o 
   1   7   7    30863.88    31593.89   1166.28 o 
   3   7   7    29275.23    28775.51   2863.28 o 
 -12   8   7     1867.08      597.93    648.30 o 
 -10   8   7     4608.61     4125.28    744.70 o 
  -8   8   7     4341.73     4439.21    271.80 o 
  -6   8   7    12542.17    12053.43    325.98 o 
  -4   8   7    14271.14    14640.17    450.11 o 
  -2   8   7    12334.69    12284.74    417.15 o 
   0   8   7    15324.50    14816.58    712.35 o 
   2   8   7    10222.01     9477.10    921.43 o 
 -11   9   7       77.06     -402.38    547.41 o 
  -9   9   7      245.49      178.01    167.26 o 
  -7   9   7      278.11      226.23     70.57 o 
  -5   9   7       32.99       15.61     79.33 o 
  -3   9   7      655.20      636.06    103.09 o 
  -1   9   7       64.86      243.74    118.31 o 
   1   9   7       50.73       76.43    169.50 o 
   3   9   7       18.44     -520.49    520.49 o 
 -10  10   7     4293.87     4660.25    784.35 o 
  -8  10   7     4713.34     4629.93    278.56 o 
  -6  10   7     8578.86     8517.72    298.84 o 
  -4  10   7     9344.28     8872.02    314.81 o 
  -2  10   7    11722.87    11070.95    429.86 o 
   0  10   7    12716.33    12979.56    762.58 o 
   2  10   7     8848.97     8640.64    897.25 o 
 -11  11   7     3952.06     3789.19    952.98 o 
  -9  11   7    12276.34    11067.96   1100.33 o 
  -7  11   7    10111.87    10544.60    369.13 o 
  -5  11   7    27768.53    27875.15    785.32 o 
  -3  11   7    25364.83    25167.16    828.16 o 
  -1  11   7    34806.61    35661.09   1548.85 o 
   1  11   7    17999.53    18192.29   1798.56 o 
   3  11   7    24899.31    24435.28   2195.15 o 
 -10  12   7     5476.41     5427.23    749.76 o 
  -8  12   7     6979.31     7875.77    531.65 o 
  -6  12   7    16797.58    15894.93    465.29 o 
  -4  12   7    15466.08    15619.84    739.38 o 
  -2  12   7    16855.17    16774.82    856.21 o 
   0  12   7    20274.53    20520.17   1276.49 o 
   2  12   7    16820.20    15094.53   1476.08 o 
  -9  13   7      534.73     1286.61    622.82 o 
  -7  13   7     2013.56     1957.43    179.49 o 
  -5  13   7     2112.97     1874.42    161.61 o 
  -3  13   7     3893.62     3747.44    223.32 o 
  -1  13   7     3558.98     3595.07    454.49 o 
   1  13   7     2611.60     1927.96    665.81 o 
  -8  14   7     1008.11     1178.49    490.53 o 
  -6  14   7     2110.18     2037.41    192.97 o 
  -4  14   7     2088.80     2039.40    325.23 o 
  -2  14   7     3641.17     2984.07    338.69 o 
   0  14   7     2689.90     2504.16    391.66 o 
   2  14   7      921.39      937.49    417.87 o 
  -9  15   7     7740.22     8066.89    937.93 o 
  -7  15   7     6506.94     6715.43    846.16 o 
  -5  15   7    11264.81    10947.35    522.64 o 
  -3  15   7    13867.22    13592.53    692.24 o 
  -1  15   7    16615.27    15931.26   1046.42 o 
   1  15   7    11783.94    10622.71    992.33 o 
  -8  16   7     8916.30     7837.04    958.48 o 
  -6  16   7    12217.21    11612.33   1258.24 o 
  -4  16   7    17641.02    17587.17    842.03 o 
  -2  16   7    20767.41    20069.62   1598.61 o 
   0  16   7    17770.62    18520.40   1210.71 o 
  -7  17   7     5833.28     4716.12    844.28 o 
  -5  17   7     3948.42     3515.30    596.63 o 
  -3  17   7    10416.48    10472.28    608.48 o 
  -1  17   7     5630.07     5500.28   1015.94 o 
  -6  18   7       79.84       64.41    428.58 o 
  -4  18   7       42.97       70.13    270.53 o 
  -2  18   7      231.17     -189.55    273.08 o 
  -5  19   7     2965.29     2836.79    604.30 o 
  -3  19   7     6043.35     4673.18    482.54 o 
 -10   0   8    15536.95    16945.63   1368.53 o 
  -8   0   8    43669.68    44347.55   1640.11 o 
  -6   0   8    30776.46    31484.96    932.80 o 
  -4   0   8    37017.39    37337.41   1101.46 o 
  -2   0   8    27835.80    29782.86   1193.18 o 
   0   0   8    23522.39    26134.20   1174.37 o 
 -11   1   8     8355.50     7609.65    902.46 o 
  -9   1   8    14241.73    14552.94    427.17 o 
  -7   1   8    22273.39    22877.99    537.59 o 
  -5   1   8    19651.48    19646.76    456.11 o 
  -3   1   8    24908.02    25203.50    656.95 o 
  -1   1   8    13178.48    14066.59    566.21 o 
   1   1   8    15184.58    15343.80    920.89 o 
 -10   2   8      960.25      605.39    232.89 o 
  -8   2   8     1647.19     1590.21    111.27 o 
  -6   2   8     1531.13     1487.27     77.40 o 
  -4   2   8     1204.93     1121.70     96.93 o 
  -2   2   8     1994.55     2035.89    154.29 o 
   0   2   8      261.48      134.06    167.38 o 
 -11   3   8     5606.75     5155.12    732.25 o 
  -9   3   8     5277.07     5765.89    263.63 o 
  -7   3   8     9842.03     9561.17    256.52 o 
  -5   3   8     7371.66     7175.95    244.46 o 
  -3   3   8    14289.87    14378.87    435.65 o 
  -1   3   8     4309.44     4407.44    204.66 o 
   1   3   8     5417.19     5275.29    412.93 o 
 -10   4   8    14314.15    15840.09   1210.76 o 
  -8   4   8    31354.83    32715.84    862.34 o 
  -6   4   8    28291.81    29281.10    730.39 o 
  -4   4   8    31321.75    32059.39    880.42 o 
  -2   4   8    25355.13    26463.72   1092.98 o 
   0   4   8    21855.60    23117.71    963.77 o 
 -11   5   8    14859.84    15470.86   1618.94 o 
  -9   5   8    23694.09    23940.43    825.45 o 
  -7   5   8    29778.23    29954.64    734.26 o 
  -5   5   8    34771.32    34872.55    907.24 o 
  -3   5   8    27155.97    27734.47    875.47 o 
  -1   5   8    23153.54    24339.32   1277.73 o 
   1   5   8    13674.19    12607.87   1319.18 o 
 -12   6   8     2020.27     1294.71    633.53 o 
 -10   6   8     5116.99     4885.03    486.26 o 
  -8   6   8     6636.42     6484.32    217.47 o 
  -6   6   8    11043.07    10933.50    335.17 o 
  -4   6   8     6840.87     6356.94    230.48 o 
  -2   6   8    12360.58    11954.68    549.31 o 
   0   6   8     4273.67     4095.03    442.76 o 
 -11   7   8     1512.46      972.81    602.70 o 
  -9   7   8      280.93      351.02    347.02 o 
  -7   7   8     1168.39     1033.77    155.62 o 
  -5   7   8     1301.65     1506.34    156.70 o 
  -3   7   8     1965.91     1892.36    178.16 o 
  -1   7   8      625.24      442.19    318.58 o 
   1   7   8      674.09      484.88    451.30 o 
 -10   8   8    13393.79    13862.63   1258.38 o 
  -8   8   8    14162.51    13795.95    547.39 o 
  -6   8   8    19891.29    19652.79    605.72 o 
  -4   8   8    17874.37    17556.00    661.69 o 
  -2   8   8    15012.08    15856.38    886.84 o 
   0   8   8    11949.00    11794.27   1098.59 o 
 -11   9   8    14550.12    14883.21   1643.69 o 
  -9   9   8    21418.15    20133.26   4108.35 o 
  -7   9   8    22752.92    23030.26   1041.09 o 
  -5   9   8    32463.38    32340.88   1275.60 o 
  -3   9   8    23369.46    24237.31   1040.29 o 
  -1   9   8    27658.64    29827.67   2052.58 o 
   1   9   8     9485.91     8693.91    961.52 o 
  -8  10   8    10217.25     9951.81    540.70 o 
  -6  10   8    20560.03    19898.00    813.07 o 
  -4  10   8    13306.67    12697.00    542.00 o 
  -2  10   8    16305.42    15818.99    969.33 o 
   0  10   8     9724.48     7937.49    874.38 o 
  -9  11   8      585.28      116.81    532.36 o 
  -7  11   8      847.51      769.97    204.51 o 
  -5  11   8      663.86      669.50    142.39 o 
  -3  11   8     1199.12      982.74    434.49 o 
  -1  11   8      952.90      779.14    274.55 o 
   1  11   8      445.24     -136.93    371.99 o 
 -10  12   8     5975.35     5095.63    812.29 o 
  -8  12   8     2363.29     2282.29    564.93 o 
  -6  12   8     6952.53     6989.57    359.43 o 
  -4  12   8     6127.94     5594.48    400.53 o 
  -2  12   8     5211.02     5071.46    515.99 o 
   0  12   8     4021.59     3574.08    551.49 o 
  -9  13   8    15200.51    13708.05   1555.10 o 
  -7  13   8    16515.39    16199.45    854.27 o 
  -5  13   8    21316.54    21999.06    858.94 o 
  -3  13   8    14771.80    14019.93   1371.57 o 
  -1  13   8    17451.56    17781.95   1019.60 o 
  -8  14   8    12288.53    11316.77   1128.12 o 
  -6  14   8    18051.33    18554.07    835.37 o 
  -4  14   8    20677.26    20492.96    998.84 o 
  -2  14   8    16634.89    16572.64   1093.99 o 
   0  14   8    10589.38    10655.14   1229.44 o 
  -7  15   8     6277.48     5371.07    781.17 o 
  -5  15   8     4990.67     4631.57    356.45 o 
  -3  15   8     5914.07     5101.81    390.73 o 
  -1  15   8     4425.94     3854.06    769.95 o 
  -6  16   8      813.91      598.41    386.33 o 
  -4  16   8      516.24      360.93    264.34 o 
  -2  16   8      566.69      420.38    277.97 o 
  -5  17   8    10006.76     9796.42    749.00 o 
  -3  17   8     7928.02     7601.06   1360.72 o 
  -9   1   9     8558.19     7390.52    336.55 o 
  -7   1   9     5623.84     5670.63    184.64 o 
  -5   1   9     4976.90     4635.76    164.75 o 
  -3   1   9     5771.75     5631.89    224.56 o 
  -1   1   9     2627.79     3278.11    420.47 o 
 -10   2   9    11318.24     9359.72   1013.77 o 
  -8   2   9    16702.91    16693.44    487.94 o 
  -6   2   9    12467.31    12189.33    289.80 o 
  -4   2   9    19519.69    19245.04    806.57 o 
  -9   3   9    14478.23    13831.05    580.53 o 
  -7   3   9     7749.79     7752.69    245.22 o 
  -5   3   9     9608.94     9453.69    361.11 o 
  -3   3   9     8558.96     8696.51    516.78 o 
  -1   3   9     3892.73     4292.46    521.65 o 
 -10   4   9     2077.79     1222.63    365.47 o 
  -8   4   9      752.71      652.46    127.33 o 
  -6   4   9     2306.94     2200.58    142.92 o 
  -4   4   9     1353.10     1049.62    143.40 o 
  -2   4   9     1363.97     1178.28    282.06 o 
  -9   5   9      992.04      748.39    252.53 o 
  -7   5   9     2266.00     2130.80    159.05 o 
  -5   5   9     1502.47     1415.91    136.74 o 
  -3   5   9     1348.22     1115.02    191.09 o 
  -8   6   9    12644.85    12001.74    561.57 o 
  -6   6   9     8096.24     7751.93    326.31 o 
  -4   6   9     5302.79     4956.95    308.71 o 
  -2   6   9     5304.50     5181.46    777.84 o 
  -9   7   9    10771.99     9930.35    606.21 o 
  -7   7   9    12017.82    12318.68    524.64 o 
  -5   7   9    13227.73    12880.86    501.55 o 
  -3   7   9     9413.14     9594.39    597.91 o 
  -8   8   9     4197.61     3725.81    282.45 o 
  -6   8   9     6839.61     6664.69    317.76 o 
  -4   8   9     2000.01     1482.34    202.13 o 
  -2   8   9     4754.04     5600.78    959.35 o 
  -9   9   9       29.44       26.02    234.31 o 
  -7   9   9      163.62       65.46    172.53 o 
  -5   9   9      326.18      147.23    141.54 o 
  -3   9   9      488.50      372.70    374.19 o 
  -1   9   9      182.12      509.20    516.73 o 
  -8  10   9     3574.38     3596.75    340.46 o 
  -6  10   9     5117.53     4652.41    293.44 o 
  -4  10   9     2120.89     2154.25    274.94 o 
  -2  10   9     4261.11     3625.63    860.49 o 
  -7  11   9    14660.84    13047.41    660.64 o 
  -5  11   9     8352.80     8103.38    547.52 o 
  -3  11   9     5710.83     5323.59    738.89 o 
  -1  11   9     8901.23     9463.21   1177.76 o 
  -8  12   9     7495.30     6806.16    530.28 o 
  -6  12   9     9130.93     8711.01    468.01 o 
  -4  12   9     5427.25     4657.31    481.52 o 
  -2  12   9     8360.58     8656.71   1185.00 o 
  -7  13   9     1770.64      948.61    309.18 o 
  -5  13   9     1159.13      867.13    268.84 o 
  -3  13   9      594.49      754.68    645.11 o 
  -6  14   9     1561.09     1632.78    321.42 o 
  -4  14   9      389.46       56.79    664.94 o 
 -10   0  10     5209.22     5445.04    922.00 o 
  -8   0  10     6037.53     6280.20    847.03 o 
  -6   0  10     6544.31     5771.16    592.36 o 
  -4   0  10    12051.63    10592.77   1011.45 o 
  -2   0  10     6382.67     6671.58    887.56 o 
  -9   1  10     4986.91     5515.47    993.80 o 
  -7   1  10     3629.38     3481.17    384.38 o 
  -5   1  10     5460.28     5219.50    487.89 o 
  -3   1  10     6491.27     6247.38    626.03 o 
 -10   2  10      453.09     -378.12    418.34 o 
  -8   2  10      116.92       42.72    215.10 o 
  -6   2  10      489.85      486.85    139.90 o 
  -4   2  10      110.06     -110.63    283.58 o 
  -2   2  10      464.60     1108.58    812.15 o 
  -9   3  10     2442.01     2483.78    463.62 o 
  -7   3  10     1537.88     1540.66    264.15 o 
  -5   3  10     2607.84     2067.02    285.12 o 
  -3   3  10     1404.24     1304.99    317.06 o 
 -10   4  10     3982.54     3372.04    519.80 o 
  -8   4  10     5439.09     5779.96    531.82 o 
  -6   4  10     6163.97     6022.96    396.78 o 
  -4   4  10     9921.28     9260.55   1007.45 o 
  -2   4  10     8576.42     8797.98   1082.52 o 
  -9   5  10     4877.34     3872.11    523.99 o 
  -7   5  10     6198.97     5947.57    555.18 o 
  -5   5  10     6211.06     6366.41    565.91 o 
  -3   5  10     8621.05     7931.14    816.92 o 
  -8   6  10     1137.92     1188.74    650.11 o 
  -6   6  10     3594.83     3102.09    431.27 o 
  -4   6  10     1508.35     1304.79    438.38 o 
  -2   6  10     4244.32     5011.82    748.31 o 
  -9   7  10      381.82      252.82    830.60 o 
  -7   7  10      108.25      333.79    520.93 o 
  -5   7  10      709.37      534.14    311.41 o 
  -3   7  10      311.78      665.89    412.44 o 
  -8   8  10     3254.64     2584.60    507.17 o 
  -6   8  10     4111.32     4181.67    406.60 o 
  -4   8  10     4259.53     3700.90    692.88 o 
  -7   9  10     8302.15     7104.47    687.66 o 
  -5   9  10     6255.15     6758.96    697.61 o 
  -3   9  10     8339.57     7217.54   1057.48 o 
  -8  10  10     2692.09     2999.10    439.51 o 
  -6  10  10     4781.95     4263.17    464.09 o 
  -4  10  10     3052.96     2952.73    709.81 o 
  -5  11  10      173.21      -91.52    375.92 o 
  -7   1  11     4420.17     3500.34    511.99 o 
  -5   1  11     8697.11     9048.23    780.31 o 
  -8   2  11    13043.57    11957.86    987.40 o 
  -6   2  11    12793.18    12106.07    777.99 o 
  -7   3  11     9772.89     7598.66    576.90 o 
  -5   3  11    13691.98    12574.69   1080.72 o 
  -6   4  11     2180.38      990.03    498.03 o 
                                                 
